# Supplementary material for: Comparative oncology approach to drug repurposing in osteosarcoma
Source: PLoS One. 2018 Mar 26;13(3):e0194224. doi: 10.1371/journal.pone.0194224 (PMC5868798; doi:10.1371/journal.pone.0194224)
Supplement: S1 Table — (XLSX) [file pone.0194224.s001.xlsx]

## Sheet: Data5 cell lines
																									Control	Human	Human	Canine	Canine						Control	Human	Human	Canine	Canine						Control	Human	Human	Canine	Canine
					% Inhibition	% Inhibition	% Inhibition	% Inhibition	% Inhibition						% Inhibition	% Inhibition	% Inhibition	% Inhibition	% Inhibition						% Inhibition	% Inhibition	% Inhibition	% Inhibition	% Inhibition						% Inhibition	% Inhibition	% Inhibition	% Inhibition	% Inhibition						% Inhibition	% Inhibition	% Inhibition	% Inhibition	% Inhibition
		Plate ID	RC	Conc (uM)	2.5 uM	2.5 uM	2.5 uM	2.5 uM	2.5 uM			Plate ID	RC	Conc (uM)	2.5 uM	2.5 uM	2.5 uM	2.5 uM	2.5 uM			Plate ID	RC	Conc (uM)	2.5 uM	2.5 uM	2.5 uM	2.5 uM	2.5 uM			Plate ID	RC	Conc (uM)	2.5 uM	2.5 uM	2.5 uM	2.5 uM	2.5 uM			Plate ID	RC	Conc (uM)	2.5 uM	2.5 uM	2.5 uM	2.5 uM	2.5 uM
				Cell-lines	FOB	KHOS	MG63	D17	ABRAMS					Cell-lines	FOB	KHOS	MG63	D17	ABRAMS					Cell-lines	FOB	KHOS	MG63	D17	ABRAMS					Cell-lines	FOB	KHOS	MG63	D17	ABRAMS					Cell-lines	FOB	KHOS	MG63	D17	ABRAMS
		D335	A3	MoroxydineÂ·HCl	-44.8554	0.968437	-2.56533	3.18993	-3.10296			D336	A3	Mycophenolate mofetil	35.0121	30.5566	15.7944	-5.0211	13.2746			D337	A3	Nalbuphine	-2.1628	-7.31325	-2.44516	-0.95407	-4.76862			D338	A3	BESTATIN	-6.85452	6.06294	-1.9235	-7.90833	-2.11906			D339	A3	Azaguanine-8	-16.8734	28.7216	-21.6832	-18.5988	-11.104
		D335	B3	SpectinomycinÂ·2HCl	-41.6621	-2.83441	0.0256231	5.91372	1.03472			D336	B3	LofexidineÂ·HCl	-0.680744	3.76827	-1.43062	2.57865	2.80554			D337	B3	Raclopride	-2.63353	-16.5645	0.268165	-7.53876	-5.49895			D338	B3	TOREMIFENE CITRATE	-3.6998	9.81697	0.150643	1.32017	-4.03682			D339	B3	Meticrane	8.51907	3.40674	-3.34182	-9.24894	2.85829
		D335	C3	Phentolamine	-19.3666	-9.69126	8.62688	5.21564	-11.6265			D336	C3	Rocuronium bromide	-3.65765	4.61905	2.95507	-4.65303	-3.17064			D337	C3	Zacopride	-1.15507	-19.9344	-1.8768	-1.88946	-10.9327			D338	C3	GOSERELIN ACETATE	-4.6648	-3.88277	-1.92062	-5.02733	-9.04925			D339	C3	Sulfaphenazole	1.02835	-20.5487	-0.312243	-4.4128	-22.9722
		D335	D3	OxymetazolineÂ·HCl	4.63818	-0.192683	2.01792	6.33462	-2.4038			D336	D3	Acetylsalicylic Acid	-3.72604	7.55312	0.0360747	-3.37774	-0.944853			D337	D3	SKF 83566	2.57594	4.34891	-3.22695	2.56901	4.89103			D338	D3	SECOISOLARICIRESINOL	-1.5122	-17.3515	-0.361117	2.91429	-9.1061			D339	D3	Chloramphenicol	-12.3101	6.58133	-8.36157	-10.7627	-3.17788
		D335	E3	Nicergoline	9.21333	5.61793	0.785569	10.6956	-8.06961			D336	E3	Amifostine	-5.56013	3.58873	3.07316	-7.07231	-13.2096			D337	E3	3'-deoxydenosine	-4.63322	-1.31638	0.949613	-2.80715	-6.3936			D338	E3	RALTITREXED	5.60853	9.631	24.8551	31.0286	-4.97043			D339	E3	Procaine hydrochloride	-15.514	-1.19242	0.557472	-0.441863	1.52857
		D335	F3	Cimaterol	-19.2158	-1.39804	5.81908	11.4602	-4.22359			D336	F3	Azaperone	-2.73535	-7.8189	3.09227	2.33528	3.97789			D337	F3	AM 404	2.40571	9.30929	-5.51906	9.31334	6.13038			D338	F3	DOXAPRAM HYDROCHLORIDE	-5.71159	-1.39384	0.381314	1.08467	-8.68515			D339	F3	Trichlorfon	11.4336	-3.81835	0.455874	-5.072	-4.84681
		D335	G3	TelenzepineÂ·2HCl	12.3969	3.78326	4.48458	5.21121	3.90117			D336	G3	Carbadox	1.3894	3.07253	4.18987	-0.260298	3.73462			D337	G3	PILOCARPINE HYDROCHLORIDE	2.62887	1.43287	2.07063	-1.08526	-0.513996			D338	G3	RU 24969	0.147318	-17.9203	3.76401	1.39	-16.3492			D339	G3	Morantel tartrate	2.46967	4.51937	-0.527897	-12.3448	1.18353
		D335	H3	Cimetidine	14.5542	0.33509	6.81965	9.97581	-4.57641			D336	H3	Chloroquine	4.72487	6.29122	4.17516	3.87673	4.58644			D337	H3	NIFEDIPINE	2.18206	11.0577	14.793	1.6379	-0.0638371			D338	H3	Brucine	3.62626	10.1322	1.19873	2.98104	-2.77484			D339	H3	Todralazine hydrochloride	19.13	6.90237	1.31627	-4.20914	3.6148
		D335	I3	TizanidineÂ·HCl	7.23065	4.50225	4.26966	9.12342	-3.09046			D336	I3	Mebendazol	59.1695	11.0476	67.7068	-3.29017	3.39852			D337	I3	BUPROPION HYDROCHLORIDE	0.519151	7.41867	1.98572	1.09624	0.280023			D338	A4	TRYPTOLINE|16502-01-5	-6.79581	4.69309	-1.59705	-4.48424	-3.40127			D339	I3	Isoniazid	15.7082	6.68172	-0.0358747	6.86817	0.278592
		D335	J3	Imatinib	12.3483	3.06	4.23507	3.98542	-1.71644			D336	J3	Minocycline	4.44227	3.40101	-7.1399	-3.9717	2.92026			D337	J3	IRSOGLADINE MALEATE	1.45501	12.325	-0.366605	3.25301	1.19473			D338	B4	CPD000058411	-7.32216	4.33968	1.0673	-2.29124	-4.77283			D339	J3	Tranexamic acid	18.6349	8.38012	-1.21508	8.21193	-18.0576
		D335	K3	Dofetilide	14.1802	-21.0687	3.65201	10.6045	-2.34366			D336	K3	Norfloxacin	1.34591	4.12896	2.41402	7.5341	6.33962			D337	K3	ACARBOSE	0.641662	-14.4057	0.953492	2.0558	4.56443			D338	C4	PALONOSETRON HCl	-3.19944	-6.3501	0.812397	-2.53998	-5.00178			D339	K3	Ampyrone	18.7517	3.11697	1.6159	5.88148	6.72536
		D335	L3	Galanthamine	13.9191	6.94411	-1.12525	11.2847	-4.73138			D336	L3	Pantoprazole	6.24191	-0.670272	1.98058	5.13826	5.56399			D337	L3	BENPROPERINE PHOSPHATE	9.21552	7.31752	3.93939	5.28449	5.19849			D338	D4	NAPROXEN SODIUM	-1.35581	0.601898	-3.74528	0.0144218	-2.38358			D339	L3	Midodrine hydrochloride	19.4035	15.093	0.0593091	8.2397	8.1768
		D335	M3	Gabapentin	13.8312	10.8859	2.15108	10.3505	3.66169			D336	M3	Pranoprofen	0.328856	3.30976	5.96634	3.64948	4.96574			D337	M3	PHENPROBAMATE	2.60631	14.6606	2.69773	8.2242	-7.84983			D338	E4	MEPIVACAINE HYDROCHLORIDE	-5.39236	-2.2658	-0.0898636	-2.97494	-2.64398			D339	M3	Ranitidine hydrochloride	15.5741	10.6805	2.72411	11.4254	9.95482
		D335	N3	Molsidomine	9.4941	9.15694	4.34159	13.2351	-2.62891			D336	N3	Quinacrine	9.77535	47.5051	28.716	21.6605	21.2263			D337	N3	MEMANTINE HYDROCHLORIDE	6.01868	15.9874	3.19815	12.0334	10.4554			D338	F4	3-[3,5-DIBROMO-4-HYDROXYBENZOYL]-2-ETHYLBENZOFURAN	-6.26972	0.301146	-3.1387	-3.53302	-3.94616			D339	N3	Piroxicam	21.5834	10.5012	0.410345	11.3926	16.0509
		D335	O3	Calcitriol	14.8559	9.32737	15.2899	19.1382	20.9041			D336	O3	Roxatidine acetateÂ·HCl	3.46775	5.31346	6.97566	12.9018	10.8654			D337	O3	Carvedilol	6.52363	14.6951	8.62945	9.95644	7.92091			D338	G4	NIMODIPINE	-0.0341397	-9.51453	-4.8656	-5.36015	-8.1096			D339	O3	Norfloxacin	22.2956	8.19069	5.91849	15.2894	14.9932
		D335	P3	Clofibrate	14.9308	9.55025	2.80113	13.7828	0.952161			D336	P3	Stanozolol	6.04304	10.2891	5.0445	16.2554	13.2004			D337	P3	LOMIFYLLINE	-5.22757	15.5347	5.25293	12.635	9.03562			D338	H4	ROLITETRACYCLINE	4.8843	5.13802	1.00201	2.26452	-6.63295			D339	P3	Etodolac	21.8932	10.7006	5.74484	17.7204	16.2132
		D335	A4	ClindamycinÂ·HCl	-16.8869	-8.68015	-4.3657	3.80732	-2.60524			D336	A4	Etoricoxib	-2.77718	-2.05359	-1.41946	2.48026	-5.48041			D337	A4	Flurbiprofen|5104-49-4	-4.7602	-11.124	-3.3899	-6.16436	-3.09714			D338	A5	MEPIRIZOLE	-4.37423	7.95583	-1.84394	-23.9833	-8.71554			D339	A4	Allantoin	-15.8474	-13.8351	-6.43357	3.35018	-19.4515
		D335	B4	BepridilÂ·HCl	-40.3452	-2.69254	4.28307	6.47181	-10.2736			D336	B4	Meropenem	-12.3837	-0.695712	0.986822	2.6137	-1.98107			D337	B4	3-HYDROXY-1,2-DIMETHYL-4(1H)-PYRIDONE	-2.52909	-16.3605	-1.54339	0.483453	-4.01877			D338	B5	6-AZAURIDINE	-18.6191	8.85457	8.20305	28.058	-8.97839			D339	B4	Benzonatate	-14.1677	8.44923	1.35389	-11.9021	3.56293
		D335	C4	QuinineÂ·HClÂ·2H2O	-5.56394	-22.0116	3.06013	3.4782	-1.57881			D336	C4	Ricobendazole	-4.1556	1.9441	5.97982	-2.77109	4.50432			D337	C4	CPD000058470	-9.44918	-8.7568	-2.98303	-1.97531	-1.5074			D338	C5	Reichsteins substanceÂ S	-7.77883	-3.94689	0.465043	-10.8975	-3.95913			D339	C4	Panthenol (D)	6.21189	3.79364	-5.37562	-4.22419	-0.913584
		D335	D4	Ifenprodil tartrate	2.98495	-9.30725	5.28413	6.08275	-4.76621			D336	D4	Acipimox	-2.45205	-12.9126	-0.798233	-1.89749	-1.51702			D337	D4	d-3-Methoxy-N-methylmorphinan hydrobromide	-2.11577	2.74237	-0.757726	1.5346	-6.66148			D338	D5	3-PYRIDINEMETHANOL|100-55-0	-3.17311	-19.5546	-2.34199	-10.3667	-2.76775			D339	D4	Epirizole	12.3775	-9.03762	-5.79727	-7.38512	-2.32529
		D335	E4	Emtricitabine	3.10162	-3.5999	5.5907	2.04463	-10.5733			D336	E4	DL-Aminoglutethimide	-10.3153	-0.465597	-1.71944	-5.28777	-3.45381			D337	E4	Duloxetine	-6.08739	-1.68611	0.555457	-7.04996	1.7214			D338	E5	Haloperidol	-4.79971	-4.85601	-3.3136	-5.86259	-5.51899			D339	E4	Moxisylyte hydrochoride	-11.2112	4.01344	-2.92339	-10.0777	-7.84158
		D335	F4	DobutamineÂ·HCl	7.05729	-5.99604	-0.0753718	6.13711	-3.52396			D336	F4	Vinblastine	68.8009	45.9748	61.6146	73.6285	66.9867			D337	F4	Glycine, N-[2-[(acetylthio)methyl]-1-oxo-3-phenylpropyl]-,phenylmethyl ester [CAS]	-0.952413	-5.84466	-0.984363	-4.35913	-11.8362			D338	F5	Stiripentol	-4.98868	-3.48307	-3.72558	-12.056	-6.43491			D339	F4	Carbamazepine	13.291	3.01852	-3.38649	-5.10915	-5.00738
		D335	G4	Tropicamide	11.2893	0.697442	6.73765	7.11559	1.09963			D336	G4	Carboplatin	1.08623	4.19325	5.27437	-0.463039	4.02314			D337	G4	Benzeneacetic acid, 2-[(2,6-dichlorophenyl)amino]-, monosodium salt [CAS]	1.5646	-1.04322	0.311232	-2.32588	-3.91371			D338	G5	Fluperlapine	-1.54724	1.12781	0.78797	-1.05583	-10.7026			D339	G4	Homatropine hydrobromide (R,S)	15.7719	3.64423	-1.87466	-0.430133	-1.89779
		D335	H4	Tiotidine	14.0272	-1.21138	2.36421	10.3369	-5.03092			D336	H4	Thalidomide	-0.307787	3.26285	0.459908	2.3489	2.69957			D337	H4	PROGESTERONE	4.19554	4.4184	3.6183	-0.170319	-4.87197			D338	H5	OXYPHENONIUM BROMIDE	0.970493	7.26734	2.13171	-3.52417	-10.898			D339	H4	Imipramine hydrochloride	18.924	-1.03597	-3.13295	1.98445	2.31791
		D335	I4	Meglumine	10.4452	1.81834	4.97892	10.11	-2.39513			D336	I4	Medroxyprogesterone 17-Acetate	1.07146	8.13702	2.68587	2.00999	3.94996			D337	I4	PAZUFLOXACIN	0.368124	2.91086	1.46361	-0.97743	-6.82867			D338	A6	Homoveratrylamine	-6.52512	-1.13817	-1.89437	-9.34942	-6.3764			D339	I4	Pentylenetetrazole	15.615	3.60036	-4.01265	2.81147	-0.806732
		D335	J4	Idarubicin	69.3272	71.3025	73.8887	70.7521	88.3903			D336	J4	Mitoxantrone	86.8422	86.4564	74.9367	71.136	82.5593			D337	J4	MIGLITOL	1.87932	9.0447	-0.747922	0.643017	-0.281335			D338	B6	TINIDAZOLE	-9.53151	-5.74668	-1.62603	-11.3762	-2.79341			D339	J4	Etofylline	16.9165	4.7922	-3.306	3.26109	0.639655
		D335	K4	Erlotinib	17.1036	2.67488	4.37207	5.89659	-1.87492			D336	K4	Nystatin	2.5934	4.33184	2.85284	2.80039	4.69134			D337	K4	TRANILAST	1.42357	7.05427	-0.233392	1.24368	5.86918			D338	C6	XANTHINOL NICOTINATE|437-74-1	-5.06182	-3.00517	-2.20886	-8.92887	-4.01186			D339	K4	Levamisole hydrochloride	17.4611	4.4813	-1.0782	0.888602	5.14696
		D335	L4	Amiloride	17.0484	4.11293	6.17516	13.3235	-0.755462			D336	L4	Paroxetine	2.82251	12.492	4.71471	7.81467	7.12109			D337	L4	OLANZAPINE	4.37894	12.3102	2.1494	2.49594	5.30207			D338	D6	SYNEPHRINE|94-07-5	-2.87928	-13.0736	-3.32318	-6.73412	-7.58065			D339	L4	Thalidomide	20.0553	12.5926	-1.33953	8.90509	4.66584
		D335	M4	Felodipine	13.1934	8.5158	4.35558	10.0656	-5.94363			D336	M4	Prednisolone	-2.26528	14.0013	9.43217	8.09144	-3.80022			D337	M4	Nefazodone	3.71295	11.999	2.20317	8.33899	4.07002			D338	E6	Resveratrol|501-36-0	-4.53381	-1.06553	-5.92997	-11.6562	-2.56112			D339	M4	Tiratricol, 3,3',5-triiodothyroacetic acid	19.1214	10.2108	2.59885	10.4728	3.96139
		D335	N4	Pravadoline	13.5024	1.78247	7.03551	12.4147	-3.47796			D336	N4	Quinapril	2.45535	12.4414	8.10136	11.4197	9.16842			D337	N4	MOXIFLOXACIN HCl	2.84593	13.835	4.86951	9.47347	9.78773			D338	F6	3-Hydroxy-2-methyl-4-pyrone|118-71-8	-6.92713	-5.05388	0.255913	-10.0518	-6.03524			D339	N4	Pyrantel tartrate	14.9449	13.4583	1.95288	12.693	14.624
		D335	O4	Ketoconazole	10.6363	6.23177	10.9083	15.7004	6.66913			D336	O4	Roxithromycin	2.41727	10.3327	5.2689	12.4335	11.9386			D337	O4	NELFINAVIR MESYLATE	7.05126	16.4897	13.3035	9.22944	8.63826			D338	G6	6-AMINOINDAZOLE	-1.6134	3.98527	1.47611	-7.19123	-2.49867			D339	O4	Antimycin A	-3.8623	32.8002	27.5008	48.3599	42.1113
		D335	P4	Ibuprofen	12.595	13.061	2.79252	18.6432	2.01327			D336	P4	Streptomycin	3.49985	8.05058	1.46122	14.3588	14.9413			D337	P4	PRAVASTATIN Sodium|81131-70-6	7.6089	13.8823	4.59225	11.071	0.552965			D338	H6	ENROFLOXACIN	-0.0335412	0.353879	0.260952	-1.58488	-4.55683			D339	P4	Scopolamin-N-oxide hydrobromide	25.2302	9.42552	6.09961	10.3823	16.3591
		D335	A5	Felbamate	-6.56969	-3.1072	4.0882	1.71164	0.589656			D336	A5	Clofarabine	43.7962	38.7521	33.1497	6.50857	26.408			D337	A5	FAMOTIDINE|76824-35-6	-1.82391	-8.19526	2.84877	-10.0662	-3.26379			D338	A7	DEHYDROCHOLIC ACID	-7.14935	0.0179717	-2.06529	-17.7051	-16.5857			D339	A5	Acetazolamide	-10.8798	2.66482	-4.35019	3.01956	-3.09317
		D335	B5	AmiodaroneÂ·HCl	-6.96027	-12.5455	3.93129	0.784282	1.62249			D336	B5	Nifekalant	-10.5115	1.91847	-2.91333	-9.81372	-9.90397			D337	B5	SR 57,227A	-5.31672	3.20903	-2.24501	-8.81082	1.94279			D338	B7	CEFACLOR	-10.9693	-0.838481	-2.40472	-11.8808	-9.97147			D339	B5	Hydroflumethiazide	5.98452	2.27986	-6.55381	2.92024	-5.92825
		D335	C5	Flufenamic acid	0.193706	-5.74058	-2.12876	1.43707	-12.8946			D336	C5	Sulbactam	-4.12459	2.30655	-2.75203	-8.48096	-9.64455			D337	C5	Pancuronium	-4.7328	-20.4175	-3.34752	-5.49499	-4.53044			D338	C7	1-BENZYLIMIDAZOLE	-7.91913	-21.7191	-0.71928	-10.2136	-8.53528			D339	C5	Sulfadiazine	7.09237	4.22404	-2.22444	1.8721	-5.28305
		D335	D5	NaftopidilÂ·2HCl	1.98772	-1.81527	6.04102	1.2806	-7.95088			D336	D5	Aceclofenac	-4.21673	-9.27663	-5.38174	-5.69511	-8.30123			D337	D5	METRONIDAZOLE|443-48-1	-3.94474	-5.24289	-4.80984	-7.10962	-2.65305			D338	D7	DULOXETINE HCl	-4.97612	0.957544	-1.04332	-7.35164	-5.50086			D339	D5	Diprophylline	-21.5362	6.80701	-1.14103	-13.8847	-3.41917
		D335	E5	BetaxololÂ·HCl	3.68901	-4.20625	0.507367	-0.0381709	-6.26013			D336	E5	4-Aminosalicylic acid	-7.30169	-5.70158	-2.65382	0.698012	3.2404			D337	E5	Benzeneacetic acid, Alpha-(hydroxymethyl)-, 9-methyl-3-oxa-9-azatricyclo[3.3.1.02,4]non-7-yl ester, [7(S)-(1Alpha,2ÃƒÂ¿,4ÃƒÂ¿,5Alpha,7ÃƒÂ¿)]- [CAS]	-6.19983	2.60305	-4.68996	-16.8687	2.19754			D338	E7	VARDENAFIL CITRATE	-8.04248	-14.5094	3.56513	-15.6005	-1.46977			D339	E5	Betazole hydrochloride	-4.56924	-3.7251	-0.886389	2.28743	-1.42657
		D335	F5	PronethalolÂ·HCl	-18.0722	-4.03093	0.299486	-1.47079	-6.99342			D336	F5	Azithromycin	-8.74684	-1.17846	2.42169	-0.936747	-17.499			D337	F5	Benzeneacetonitrile, Alpha-[3-[[2-(3,4-dimethoxyphenyl)ethyl]methylamino]propyl]-3,4-dimethoxy-Alpha-(1-methylethyl)-, (R)- [CAS]	-4.11758	-3.9917	-1.39771	-7.26506	0.430957			D338	F7	ROPIVACAINE HCl	-6.78836	-5.75196	0.405266	-11.4832	-10.0834			D339	F5	Triflupromazine hydrochloride	8.58354	1.23049	-4.4168	3.75723	-1.4086
		D335	G5	PancuroniumÂ·2Br	0.238928	-0.915266	3.56856	7.0592	-13.1884			D336	G5	Carbamazepine	-7.68904	-0.636018	0.87906	-4.33326	-3.91592			D337	G5	DEPRENALIN	1.34349	2.14698	0.213328	-7.50505	-11.651			D338	G7	ANASTROZOLE	-1.53314	2.25935	0.0757352	-6.95638	-6.44761			D339	G5	Nifedipine	-10.3108	8.7208	10.6288	-2.08776	-3.60781
		D335	H5	Zonisamide	12.6359	3.39538	6.67873	6.7382	-6.8893			D336	H5	Ciprofloxacin	2.80659	6.79164	5.18407	1.4219	0.0456307			D337	H5	Capsaicin	5.26944	4.16388	-0.849076	-2.28037	-7.68428			D338	H7	KETOTIFEN FUMARATE	-0.589018	2.34822	4.40964	-0.0756552	-7.87504			D339	H5	Sulindac	16.012	3.34232	-1.12589	-1.56887	-0.409243
		D335	I5	Propranolol S(-)	9.42784	0.417468	6.02059	5.40472	1.73325			D336	I5	Mefenamic acid	-3.33092	6.09849	-1.99656	-2.98731	0.840723			D337	I5	TOPOTECAN HCL	81.7388	79.2096	54.7671	22.0385	59.1978			D338	A8	MEDROXYPROGESTERONE	-8.24727	2.48945	-0.819127	-22.8042	-9.78727			D339	I5	Chlorzoxazone	14.9536	2.68569	-2.96115	-1.79872	-9.93995
		D335	J5	Montelukast	11.559	2.93916	4.99844	4.68711	-6.20748			D336	J5	Taxol	74.8459	51.3371	68.8312	81.8731	63.7481			D337	J5	LEVETIRACETAM	2.17131	9.87175	0.861232	-0.977915	-4.21278			D338	B8	Pinacidil monohydrate	-5.94172	2.61334	-1.12705	-9.56818	-8.9932			D339	J5	Tranylcypromine hydrochloride	16.9116	4.71852	0.975719	0.360066	1.32176
		D335	K5	Lobeline	12.5425	-0.22709	5.20271	11.9406	-6.05564			D336	K5	Ofloxacin	3.13485	2.82684	-0.0394058	-1.49703	-0.895908			D337	K5	PRAMIPEXOLE HCl	3.62033	9.46536	0.0695484	-5.23471	-8.20053			D338	C8	7-NITROINDAZOLE	-6.15569	0.663632	-0.81628	-11.381	-9.75872			D339	K5	Pargyline hydrochloride	17.4291	6.30802	-1.97772	0.0317994	-22.2986
		D335	L5	Amlodipine	12.8943	2.26427	6.62583	9.47309	-3.40063			D336	L5	Pazufloxacin	4.367	8.70621	2.55983	3.60132	-6.48899			D337	L5	RISPERIDONE	2.97963	5.60869	3.70693	3.25156	-10.343			D338	D8	5-Methoxytryptamine	-2.03868	-20.0259	-0.957543	-13.0863	-6.44419			D339	L5	Oxolinic acid	17.7077	14.2799	1.17723	4.99868	-0.794299
		D335	M5	Cilnidipine	-2.98017	-0.146653	7.63417	6.20802	4.33226			D336	M5	Progesterone	-1.19716	2.35018	3.01307	1.92241	3.96339			D337	M5	PIOGLITAZONE HCl|112529-15-4	1.73855	15.543	2.66414	1.7914	-8.98592			D338	E8	PHENOTHIAZINE|92-84-2	-4.50083	-12.6277	-0.630935	-8.39528	-9.36098			D339	M5	Flufenamic acid	16.3371	8.77486	-0.833486	7.1067	2.34356
		D335	N5	Tranilast	13.045	8.48689	5.85175	14.7285	-3.67089			D336	N5	Racecadotril	-1.19997	8.56665	-0.605066	6.58819	-3.69503			D337	N5	CILASTATIN Na	2.48946	10.7101	2.64316	4.42815	1.87615			D338	F8	2-CHLORO-2'-DEOXYADENOSINE	6.8282	20.7181	11.8374	8.12845	33.8426			D339	N5	Fenspiride hydrochloride	13.1887	12.3751	0.887799	3.47452	8.9711
		D335	O5	Oxatomide	8.94841	10.0503	9.2388	14.3462	8.96952			D336	O5	Rufloxacin	-1.66385	17.1515	4.27588	12.7776	6.62901			D337	O5	ARGATROBAN	2.28345	17.5622	4.53809	7.77938	0.0545932			D338	G8	GRANISETRON HCl	-1.80097	2.87012	3.18615	-3.92367	-9.36361			D339	O5	Xylometazoline hydrochloride	22.8664	9.07401	5.73388	11.5425	14.1523
		D335	P5	Benserazide	14.9334	9.16485	3.64896	13.6211	-0.226429			D336	P5	Sulfadoxine	2.27699	9.19858	5.24768	12.6706	10.9061			D337	P5	VALDECOXIB	4.34558	16.34	5.82022	9.54121	-0.183978			D338	H8	Rimcazole	0.155696	1.67882	5.57383	-2.55767	-1.77607			D339	P5	Hyoscyamine (L)	19.5737	6.27053	4.00417	7.18223	13.4695
		D335	A6	Cyclosporin A	-38.8335	-14.1409	6.57487	9.9949	-0.511918			D336	A6	Cabergoline	-11.1562	-1.14849	-1.72312	-5.65627	-15.1914			D337	A6	SALBUTAMOL SULFATE	-9.0056	-0.669587	-1.65792	-2.1242	-4.01644			D338	A9	Nafadotride	-4.59538	-7.59701	1.34638	-12.3499	-8.5937			D339	A6	Metformin hydrochloride	-23.5312	7.35398	-6.88386	5.59297	-16.2161
		D335	B6	NicardipineÂ·HCl	-42.9421	-3.47802	7.07686	0.503112	-8.54357			D336	B6	Octreotide	-13.5187	5.2073	3.34481	-2.72157	-14.1041			D337	B6	(Â±)-Vesamicol hydrochloride	-8.61837	5.08386	-1.15864	-10.8634	1.20942			D338	B9	DESOXIMETASONE	-11.0282	7.51847	5.15842	-2.4945	-4.27261			D339	B6	Sulfacetamide sodic hydrate	-3.04215	7.54074	-3.12345	5.44849	-3.92467
		D335	C6	Propafenone	0.393596	-7.31993	2.46023	1.61187	-13.6255			D336	C6	Thiamphenicol glycinate	-14.5707	-1.7008	-11.2873	-10.8797	4.19109			D337	C6	Picrotin - Picrotoxinin	-11.2661	6.0534	-1.47361	-10.5496	2.18292			D338	C9	DEXCHLORPHENIRAMINE MALEATE	-8.18676	4.41582	0.182544	-8.38906	-4.13614			D339	C6	Norethynodrel	2.53136	-0.623573	-2.93442	5.28497	-31.2566
		D335	D6	PrazosinÂ·HCl	-13.0916	-2.93719	-3.11401	1.92983	-7.59181			D336	D6	Acycloguanosine	-7.04571	2.67739	-0.609868	-7.24366	-7.87698			D337	D6	Terazosin	-8.59887	1.99327	-3.20916	-8.03297	-12.8701			D338	D9	Guanidine, N-cyano-N'-(1,1-dimethylpropyl)-N''-3-pyridinyl- [CAS]	-7.33872	-7.56691	-3.46952	-4.68296	-4.47143			D339	D6	Triamterene	11.8478	7.659	-1.62607	47.9282	4.50148
		D335	E6	Caffeine	1.34881	-4.2008	3.1357	2.40984	-7.81864			D336	E6	5-Aminosalicylic acid	-9.58012	1.45066	0.682916	-5.99059	-15.7313			D337	E6	diphenylcyclopropenone	-5.87194	-27.0684	-2.10798	1.03901	-1.99519			D338	E9	L-694,247	-5.70308	0.256467	3.20961	-4.87971	-9.55569			D339	E6	Isoxicam	9.24471	4.2215	-4.65475	5.1764	-7.35346
		D335	F6	SotalolÂ·HCl	0.602	-0.988284	1.6454	-2.74458	-5.72578			D336	F6	Aztreonam	-10.3187	0.814594	2.95956	-9.6557	-10.4184			D337	F6	4-Thiazolidinecarboxylic acid, 2-oxo-, (R)- [CAS]|19771-63-2	-4.26258	1.58852	0.720395	-9.86479	-1.82311			D338	F9	AM-251	-10.1809	-1.60292	1.63142	-3.33919	-9.79603			D339	F6	Mefenamic acid	11.3784	-0.594736	-2.3885	4.49451	-10.2766
		D335	G6	Ivermectin	-7.47505	-3.11898	9.11324	16.4703	7.45194			D336	G6	Cefoperazone acid	-5.45238	3.99123	0.823362	-4.89733	-1.80349			D337	G6	Mesoridazine	0.19001	9.25959	-1.24263	-3.92636	-9.54409			D338	G9	HTMT	-1.22894	6.40936	1.4921	-1.57735	-9.09804			D339	G6	Chlorpromazine hydrochloride	-16.2294	8.43276	-4.51221	2.5487	-15.5881
		D335	H6	Zoledronic acid	9.03065	-0.323596	3.56748	7.47541	-2.34319			D336	H6	Citalopram	-4.12892	6.60563	2.34407	-4.34859	-22.7832			D337	H6	3(2H)-Pyridazinone, 6-[4-(difluoromethoxy)-3-methoxyphenyl]- [CAS]	13.92	5.89588	2.91177	-4.64706	-11.8516			D338	H9	Benzo[a]phenanthridine-10,11-diol, 5,6,6a,7,8,12b-hexahydro-, trans- [CAS]	-1.22788	2.66508	5.20552	-0.939064	-8.30711			D339	H6	Amitryptiline hydrochloride	7.47474	3.30826	0.78309	0.0499169	-1.38296
		D335	I6	Carvedilol	10.8639	4.85348	8.95469	11.2728	6.93743			D336	I6	Melphalan	2.3827	10.9106	15.7144	-0.756294	-2.7893			D337	I6	NAFTOPIDIL	-0.421427	12.8249	3.44692	-3.24971	-3.60547			D338	A10	Methanesulfonamide, N-[4-[[1-[2-(6-methyl-2-pyridinyl)ethyl]-4-piperidinyl]carbonyl]phenyl]-, dihydrochloride [CAS]	-5.79371	5.40193	-1.02249	-10.1046	-7.41126			D339	I6	Ornidazole	15.0055	7.16391	-4.33233	-0.141099	-28.7786
		D335	J6	(R)-(-)-DeprenylÂ·HCl	8.07062	4.65106	5.79662	6.57507	-1.97522			D336	J6	Myclobutanil	-2.21555	10.3731	1.57988	0.074093	-1.97825			D337	J6	Nobiletin|478-01-3	-1.011	13.1614	-0.100178	-9.41851	0.955923			D338	B10	2H-Indol-2-one, 1,3-dihydro-1-phenyl-3,3-bis(4-pyridinylmethyl)- [CAS]	-8.38937	12.2397	1.79596	-5.4397	-6.63303			D339	J6	Alverine citrate salt	17.6118	4.24953	-3.7969	-2.90259	-5.49501
		D335	K6	Melatonin	11.826	3.80274	3.35529	9.02549	-3.58911			D336	K6	Oltipraz	2.76794	6.47218	-0.580389	-0.962618	0.70644			D337	K6	FINASTERIDE|98319-26-7	6.69783	-15.7647	4.86049	-3.47871	-7.76779			D338	C10	Beclomethasone	-11.1235	9.60672	5.58207	0.0533187	-5.56673			D339	K6	Methocarbamol	16.9079	2.46324	-0.0195653	1.07225	1.21238
		D335	L6	Diltiazem	13.5687	5.98575	7.96972	8.75605	-3.197			D336	L6	Pefloxacine mesylate dihydrate	2.59423	9.94012	1.46806	1.473	-0.601653			D337	L6	ZOLPIDEM TARTRATE	4.43398	13.3744	2.23213	2.23267	-10.223			D338	D10	OMEPRAZOLE|73590-58-6	-3.96716	-9.00215	-3.48704	-11.2346	-3.28829			D339	L6	Nimesulide	19.3696	7.35569	-3.46553	2.53176	-1.19344
		D335	M6	PhenoxybenzamineÂ·HCl	13.2881	7.77393	3.7105	8.69098	6.9775			D336	M6	Procarbazine	1.6131	12.332	3.25016	2.30955	1.16904			D337	M6	Viramune	-0.0785575	14.4151	2.49427	1.69052	-0.266949			D338	E10	DOLASETRON MESYLATE	-7.13918	-1.26476	0.0775303	-1.67277	-6.14648			D339	M6	Flumequine	14.5661	3.51712	0.117804	5.16375	5.0406
		D335	N6	Alfuzosin	15.0392	6.84566	6.98618	10.1857	-4.70021			D336	N6	RanolazineÂ·2HCl	1.22326	6.9985	1.64838	4.19815	1.53588			D337	N6	TOPIRAMATE|97240-79-4	-0.675396	6.93049	5.86891	5.15936	0.670151			D338	F10	Zolmitriptan	-7.59658	-0.0612308	-2.09857	-6.0301	-9.22136			D339	N6	Gemfibrozil	11.9402	7.9567	4.48779	10.482	5.39797
		D335	O6	Disodium Cromoglycate	11.1776	11.0392	5.85861	17.1011	6.09276			D336	O6	Sarafloxacin	2.1937	14.9419	4.01291	7.59666	5.27109			D337	O6	VORICONAZOLE	-38.736	20.5014	7.90777	3.92198	3.88519			D338	G10	TREMULACIN	3.18123	19.7545	5.44529	8.98089	4.27368			D339	O6	Oxymetazoline hydrochloride	23.019	11.7907	4.51177	8.72001	10.2089
		D335	P6	Debrisoquin	12.6695	8.73152	4.58079	14.7223	2.90809			D336	P6	Sulfadiazine	2.29902	13.1032	4.38923	12.4454	8.08617			D337	P6	FENOLDOPAM MESYLATE	8.36807	18.2267	8.94907	8.27553	-3.24785			D338	H10	DACTINOMYCIN	66.0186	69.6007	67.3121	66.6484	87.848			D339	P6	Chlorphensin carbamate	22.3246	3.65823	2.74727	8.70951	12.0722
		D335	A7	DonepezilÂ·HCl	-7.59289	0.338005	6.09077	1.34256	-12.3153			D336	A7	Dilazep	-7.6025	4.33901	-1.75471	-6.53066	0.621978			D337	A7	10H-Phenothiazine, 2-chloro-10-[3-(4-methyl-1-piperazinyl)propyl- [CAS]	-9.69774	-0.133301	0.732633	-8.04323	1.60686			D338	A11	Tramadol	-7.47683	5.9109	-3.0419	-14.3103	-5.76783			D339	A7	Atracurium besylate	-34.3732	4.08379	-4.15441	2.35352	1.55839
		D335	B7	Pimozide	-29.8643	-2.57761	4.38721	-4.62918	-0.617678			D336	B7	Oseltamivir	61.8832	46.0105	58.7275	71.2611	50.1781			D337	B7	1H-Cyclopenta[b]quinolin-9-amine, 2,3,5,6,7,8-hexahydro-, monohydrochloride- [CAS]	-8.31955	3.75887	-0.547701	-37.9672	-4.2617			D338	B11	CHLORDIAZEPOXIDE	-10.6413	4.40263	-2.34426	-8.00236	-5.12309			D339	B7	Heptaminol hydrochloride	5.13519	6.71296	-0.768152	4.02339	-7.98087
		D335	C7	Phenytoin	-6.53847	0.136086	7.28164	0.637703	-8.415			D336	C7	Tulobuterol	-14.0459	4.18255	3.14987	-2.12833	-7.83504			D337	C7	CLOTRIMAZOLE|23593-75-1	-4.47324	5.3214	5.90529	-14.7383	2.07841			D338	C11	CEFIXIME TRIHYDRATE	-8.8729	3.75312	-0.535307	-0.50279	-3.1993			D339	C7	Thiamphenicol	3.94963	3.35368	-17.3817	3.26617	-18.8673
		D335	D7	ClonidineÂ·HCl	2.33796	0.177783	5.4438	2.08827	-10.2021			D336	D7	3'-Azido-3'-deoxythymidine	-8.59848	3.10772	2.94621	-10.804	-14.9242			D337	D7	LORATADINE|79794-75-5	-5.01951	-2.42766	-0.653603	-7.08319	0.464783			D338	D11	CEFDINIR	-6.62705	1.24442	-0.0698995	-6.61977	-2.43859			D339	D7	Dapsone	10.5871	-10.6419	-2.72487	3.24571	-7.36842
		D335	E7	(S)-Timolol maleate	-14.6177	-2.06201	5.55116	0.154075	-7.96267			D336	E7	Ampicillin	-12.0924	2.74344	2.00854	-11.3939	-11.82			D337	E7	PHENELZINE SULFATE SALT	-4.42758	-1.31182	-3.35468	-11.4301	-0.354431			D338	E11	LOFEXIDINE HCl	-8.96905	-0.164219	-3.5727	-2.58209	-2.03971			D339	E7	Naproxen	7.99248	6.99492	-2.73387	4.62675	-10.4182
		D335	F7	MaprotilineÂ·HCl	7.94069	-3.47309	3.88084	1.29506	-9.90048			D336	F7	Betamethasone	-15.5303	8.6182	7.01546	-9.3833	-11.3168			D337	F7	Riluzole	-3.08549	4.37197	-0.412989	-11.269	-4.65291			D338	F11	BALSALAZIDE	-6.87913	-2.99749	-1.29365	-5.78143	-10.0826			D339	F7	Acetohexamide	11.5507	2.18032	-2.44555	5.3304	-10.6072
		D335	G7	Physostigmine sulfate	-13.9753	-3.14799	9.36808	7.95942	5.79118			D336	G7	Cefotaxime Acid	-4.70724	5.27867	4.28896	-8.42005	-24.8798			D337	G7	Naltrindole	1.91517	4.36693	1.37182	-13.1792	-9.00101			D338	G11	OLOPATADINE HCl	-0.83351	1.72213	0.395136	-5.4495	-10.283			D339	G7	Diphenhydramine hydrochloride	15.2766	2.86741	-0.871011	-12.5271	-7.83361
		D335	H7	NaltrexoneÂ·HCl	-3.2599	4.73663	6.79873	8.71977	-4.76317			D336	H7	Clarithromycin	-4.67979	8.56397	4.77741	-7.1348	-13.2537			D337	H7	Nornicotine	3.29193	5.81268	3.80263	-9.72139	-6.93341			D338	H11	ITAVASTATIN Ca	72.9443	45.5201	47.7706	65.8734	17.6622			D339	H7	Adiphenine hydrochloride	20.0547	4.70789	0.304635	-5.14291	-18.9731
		D335	I7	Cerivastatin	89.7649	72.1206	82.2817	91.134	74.4241			D336	I7	Methyldopa	-0.526199	4.44157	3.37985	-2.64038	-4.80374			D337	I7	ROSIGLITAZONE MALEATE	-0.598112	18.0337	0.493758	-5.46064	-9.63966			D338	A12	CORTISONE	-5.26183	3.4219	-2.05632	-7.29001	-7.2642			D339	I7	Ethosuximide	16.4282	1.2373	-1.94764	-1.53517	-8.04945
		D335	J7	Vatalanib	11.3732	1.00074	10.7923	8.08132	-5.33227			D336	J7	Nadifloxacin	-1.50409	10.9737	1.18216	-1.87413	-3.95318			D337	J7	ESCITALOPRAM OXALATE	0.893456	10.6536	3.49942	-5.98257	-11.1761			D338	B12	CPD000058431	-5.75487	7.46958	-1.27108	-32.3024	-9.63032			D339	J7	Aceclofenac	17.9707	6.2903	-4.06751	-3.02237	-5.99527
		D335	K7	Dinoprost	13.8411	5.06803	7.33967	10.1142	3.44017			D336	K7	Omeprazole	1.66582	7.64865	2.52221	2.76154	-9.1115			D337	K7	ZERANOL	2.1769	10.1147	0.791014	-4.32341	-8.79688			D338	C12	HOMOHARRINGTONINE	79.635	72.4029	81.8881	76.0122	82.6423			D339	K7	Aztreonam	16.532	9.65764	-0.0989468	1.60926	-27.7852
		D335	L7	Nifedipine	11.9537	9.17021	20.1349	8.86369	3.64482			D336	L7	Penciclovir	1.71619	10.1594	7.40333	-1.09986	-2.72819			D337	L7	LATANOPROST	7.4265	7.91728	3.87913	4.87968	-8.95832			D338	D12	CORTICOSTERONE|50-22-6	-5.49715	-15.7534	0.0132269	-7.26054	-10.0209			D339	L7	Asenapine maleate	17.4653	12.8313	-1.60654	0.588751	-24.4083
		D335	M7	TrifluoperazineÂ·2HCl	7.50704	4.41284	8.99178	16.0352	12.2893			D336	M7	Prothionamide	1.84501	11.5134	4.98196	-1.62846	-2.66786			D337	M7	2',3'-DIDEOXYINOSINE	3.40612	7.84567	1.93135	3.67601	-0.758555			D338	E12	VECURONIUM BROMIDE	-10.6667	-3.31189	-3.28599	-7.47499	-4.50349			D339	M7	Tolfenamic acid	17.4611	8.58326	-0.0665336	5.87614	0.987604
		D335	N7	Bromocriptine mesylate	8.17908	13.0508	9.55625	13.2041	-2.19486			D336	N7	Ramipril	-0.565552	15.0463	2.09753	4.54565	-22.1593			D337	N7	Sertraline	-24.0352	17.7726	8.75705	3.10727	-9.03444			D338	F12	TIBOLONE	-6.60325	-0.137749	-0.326241	-6.52983	-4.33173			D339	N7	Mefexamide hydrochloride	13.7977	12.3376	2.31998	6.48321	5.77234
		D335	O7	Capsaicin	10.4321	9.90964	6.16886	15.9781	7.92903			D336	O7	Scopolamine N-butyl	0.248559	14.1413	4.88249	9.54998	2.86937			D337	O7	CALCIPOTRIOL	0.535738	9.63009	14.4519	12.1128	19.9553			D338	G12	NICOTINAMIDE|98-92-0	-2.25824	2.04819	-1.40501	-31.807	-4.36072			D339	O7	Nifenazone	21.7798	8.48351	5.54721	11.1453	12.8053
		D335	P7	Actarit	14.0327	10.8916	5.4022	17.708	-0.661653			D336	P7	Sulfadimethoxine	-5.87724	12.7528	6.29093	10.905	9.56231			D337	P7	EPIRUBICIN HYDROCHLORIDE	60.6237	74.7993	69.9658	70.8798	81.4498			D338	H12	NIALAMIDE	-0.849868	2.3335	-1.00184	-1.08171	-11.8333			D339	P7	Fadrozole hydrochloride	22.8104	-3.31297	4.63752	7.30697	-10.2247
		D335	A8	Lincomycin	-40.5835	-4.07488	3.68275	-3.33718	-9.195			D336	A8	Ibandronate	-9.84304	6.04496	2.28248	-4.70699	-14.8283			D337	A8	Bifemelane	-9.87654	11.9484	0.875945	-5.10279	-0.15925			D338	A13	Vindesine Sulfate	76.9403	45.001	61.6873	71.2982	61.2648			D339	A8	Isoflupredone acetate	-35.3158	6.72053	1.2365	-0.220673	-1.55003
		D335	B8	LoperamideÂ·HCl	-8.71363	2.2757	6.78537	1.71456	-3.59848			D336	B8	PamidronateÂ·2NaÂ·5H2O	-11.0281	8.25838	0.972096	-8.4743	-10.5992			D337	B8	CGS 15943	-15.1922	8.16039	3.05294	-11.1692	-10.0948			D338	B13	VINCRISTINE SULFATE	67.6885	45.5466	62.1493	71.1016	64.349			D339	B8	Sulfathiazole	-13.282	8.75846	-3.86906	3.38387	-25.2524
		D335	C8	ProcainamideÂ·HCl	-1.61031	-18.8134	8.51395	0.834833	1.54852			D336	C8	Vinorelbine	62.7637	47.6001	61.9047	71.9216	45.051			D337	C8	Cinanserin	-11.4911	-0.778571	-0.593149	-13.7274	-10.2301			D338	C13	LACIDIPINE	-5.96898	-12.0564	4.03436	-6.25858	-7.49517			D339	C8	Cimetidine	3.39885	1.74527	-2.6253	3.45113	-26.6539
		D335	D8	Guanabenz	1.69109	0.872113	9.67723	2.53625	-3.33244			D336	D8	Allopurinol	-6.05814	5.05537	3.53673	-6.14338	-9.44527			D337	D8	Cisapride	-3.01112	5.13128	1.70509	-7.39366	-10.6044			D338	D13	MIRTAZAPINE	-7.66886	-0.49606	1.43652	-12.2725	-6.34408			D339	D8	Troleandomycin	6.08312	6.27519	-4.58293	3.21208	2.55716
		D335	E8	Xamoterol hemifumarate	-6.17879	-8.90794	5.44621	2.36544	5.16474			D336	E8	Ampiroxicam	-13.4091	6.18029	3.86247	1.37776	-9.19821			D337	E8	Indatraline	-7.83907	-16.3837	6.43513	-7.80017	1.90842			D338	E13	AMPIROXICAM	-9.7113	-2.70021	-2.59699	-10.8886	-3.32341			D339	E8	Naphazoline hydrochloride	10.281	5.07561	-0.381181	2.10958	2.58514
		D335	F8	NisoxetineÂ·HCl	3.97256	1.54427	4.18049	-2.32058	-10.3223			D336	F8	Bifonazole	-10.7611	5.03459	9.96233	-4.71115	-7.71496			D337	F8	TRAZODONE HYDROCHLORIDE|25332-39-2	-4.07956	9.1033	0.816092	-22.7989	1.1997			D338	F13	GLIMEPIRIDE	-6.02802	-0.760877	-0.18703	-7.71436	-9.86409			D339	F8	Sulpiride	11.8271	-1.57424	-6.47832	0.433513	-16.6637
		D335	G8	Nialamide	-17.8926	-17.4434	9.94592	10.3369	6.25702			D336	G8	Ceftazidime	-5.6615	5.17984	5.05127	-3.09087	-11.1347			D337	G8	Prazosin	3.64226	-1.93855	1.4191	-14.3896	-0.021846			D338	G13	AMLODIPINE BASE	-3.25629	3.33944	4.23413	-5.53752	-2.37701			D339	G8	Minaprine dihydrochloride	16.9757	2.63599	-1.41601	-0.783425	5.33444
		D335	H8	Zolmitriptan	8.12325	2.76366	3.618	3.45086	-1.32488			D336	H8	Climbazole	-4.42948	6.98638	8.31266	-6.90217	-5.26069			D337	H8	URAPIDIL HYDROCHLORIDE	2.07552	12.2191	1.94316	-8.87653	-14.666			D338	H13	RABEPRAZOLE|117976-89-3	-0.252434	2.9307	2.78359	-1.28416	-6.5062			D339	H8	Dibucaine	18.5947	5.34844	-3.96194	-7.94115	-6.58597
		D335	I8	Aclarubicin	79.0821	75.4813	69.0073	72.0453	81.4892			D336	I8	Methylprednisolone	-4.77855	8.88761	10.7096	0.113294	-19.8981			D337	I8	BICALUTAMIDE	-1.37723	12.4369	1.17026	-30.1506	-7.91149			D338	A14	Clofazimine	-6.83285	2.26191	-3.70252	-6.81922	-7.37876			D339	I8	Mafenide hydrochloride	14.9225	1.82555	-5.54673	-6.31644	-8.52271
		D335	J8	Fumagillin	11.5067	26.3413	12.2229	11.0315	14.4934			D336	J8	Nabumetone	-1.30261	13.0767	0.972767	-5.88947	-5.15239			D337	J8	BENIDIPINE HCl	1.87355	10.3538	2.16515	-9.05404	-11.3895			D338	B14	IRINOTECAN HCl )trihydrate)	31.124	44.7883	18.8828	12.5887	31.512			D339	J8	Iproniazide phosphate	17.296	2.302	-3.41959	-7.15239	-4.13206
		D335	K8	HA1077	12.1575	7.65106	8.71843	11.0178	9.69656			D336	K8	Oxcarbazepine	-5.26727	14.7543	5.87128	-1.22255	-2.14289			D337	K8	AMLEXANOX	6.66192	17.8906	4.94348	-0.175088	-5.37881			D338	C14	LANSOPRAZOLE|103577-45-3	-6.77054	-12.7424	-2.91017	-5.20061	-6.86453			D339	K8	Cloxacillin sodium salt	17.6893	7.06263	2.37874	-1.47385	-2.55522
		D335	L8	Nimodipine	12.7093	5.29685	3.15707	2.76605	-4.42448			D336	L8	Pentoxifylline	1.24708	9.53833	3.83732	-0.812981	-3.77599			D337	L8	CERIVASTATIN Na	87.7434	77.3695	82.3764	89.193	66.9157			D338	D14	8-Chloro-11-piperidin-4-ylidene-6,11-dihydro-5H-benzo[5,6]cyclohepta[1,2-b]pyridine|100643-71-8	-6.78876	-2.64972	4.14679	-2.49297	-3.5154			D339	L8	Pentoxifylline	20.1688	10.2799	-2.38847	-0.40439	-0.554465
		D335	M8	Denbufylline	4.68717	9.15086	8.2313	12.998	9.51996			D336	M8	Prednisone	0.697928	13.5608	4.11953	-0.566237	-2.24575			D337	M8	ICARIIN	-0.459013	12.2621	6.64683	3.38041	-2.18578			D338	E14	1,3,5(10)-ESTRATRIEN-3-OL-17-ONE SULPHATE, SODIUM SALT	-9.23681	-4.2888	-4.70188	-9.58214	-4.5592			D339	M8	Meclofenamic acid sodium salt monohydrate	16.4395	5.17762	-2.83913	4.40836	0.967788
		D335	N8	Clozapine	8.3021	7.08174	9.91002	11.3643	-3.50475			D336	N8	Rebamipide	-0.198963	14.8564	4.26247	1.8501	2.79133			D337	N8	METHYLANDROSTENEDIOL	-34.7046	18.4612	4.2559	4.70242	1.78579			D338	F14	MIFEPRISTONE	-7.27163	-1.78562	0.52432	-4.73597	-1.46609			D339	N8	Tiapride hydrochloride	18.0417	9.07173	1.53928	7.67746	7.72812
		D335	O8	Dexamethasone	10.3867	14.2432	11.8291	17.5028	13.2328			D336	O8	Scopolamine	0.923345	15.9723	10.6373	-4.92213	3.53913			D337	O8	TRIPTOLIDE	57.6503	74.871	78.4723	83.1696	85.173			D338	G14	CPD000112002	15.7739	6.74373	14.4255	13.79	29.4088			D339	O8	Griseofulvin	22.5446	9.96088	4.95925	1.32069	-22.3489
		D335	P8	Bumetanide	10.8003	13.2535	1.84615	13.9714	1.85276			D336	P8	Sulfasalazine	2.65288	15.3272	6.66073	9.68571	9.38989			D337	P8	ROSIGLITAZONE HCl	7.62909	23.9259	6.22314	7.30724	-0.379858			D338	H14	Sibutramine	-0.693411	3.28691	0.035435	0.272881	-1.59301			D339	P8	Dilazep dihydrochloride	23.8421	11.5955	3.71385	2.73105	12.8163
		D335	A9	Lomofungin	-23.8204	-1.8404	3.793	10.0367	-3.47561			D336	A9	Imipenem	-5.55751	4.07111	1.04577	-6.26808	-10.1808			D337	A9	(-)-Cotinine|486-56-6	-17.1576	2.72108	1.50547	-6.66698	1.13998			D338	A15	Clobenporpit	-6.78172	3.32424	-3.16392	-6.66151	-9.34968			D339	A9	Amiloride hydrochloride dihydrate	-21.8595	8.39436	-4.58129	5.47482	-2.24739
		D335	B9	Fluspirilene	-14.2329	9.64874	7.52107	2.2854	0.842808			D336	B9	Pramipexole	-10.585	7.52529	-0.157629	-15.392	-4.73251			D337	B9	D-CYCLOSERINE|68-41-7	-8.40907	9.77703	-0.431848	-8.58691	1.32334			D338	B15	HUPERZINE A	-6.54021	-0.594261	-0.952606	-4.60904	-7.50358			D339	B9	Levodopa	-15.7722	6.20716	-2.21304	4.86038	-8.24635
		D335	C9	LidocaineÂ·HClÂ·H2O	1.14738	-16.3228	6.53767	5.9434	5.72307			D336	C9	Vindesine sulfate	73.2264	48.0391	60.611	71.8629	58.4471			D337	C9	Fluvoxamine	-9.54895	-19.6154	2.06029	-7.889	-9.39191			D338	C15	SIBUTRAMINE HCl	-8.11894	-24.5193	-0.640642	-3.33451	-6.42711			D339	C9	Doxylamine succinate	1.92925	2.82541	2.09912	5.19276	-5.8585
		D335	D9	Rilmenidine phosphate	4.25426	-4.49329	6.60503	2.21062	-3.91506			D336	D9	Alendronate	-15.1858	7.5717	-2.11501	-11.1094	-7.64042			D337	D9	Doxepin	-2.58314	3.44179	-2.13159	-6.22369	-5.73861			D338	D15	Lorazepam	-4.82032	-8.96549	4.5502	-1.31224	-2.00318			D339	D9	Pyrimethamine	-21.9025	13.4873	-1.55607	65.3107	26.5797
		D335	E9	Clenbuterol	4.53046	-1.81547	10.0902	6.74543	6.29741			D336	E9	Apramycin	-14.1798	6.77364	6.92818	-10.1449	-6.62717			D337	E9	CPD000059133	-10.0916	-19.739	4.2454	-3.93581	-9.90164			D338	E15	8-Azaspiro[4.5]decane-7,9-dione, 8-[2-[[(2,3-dihydro-1,4-benzodioxin-2-yl)methyl]amino]ethyl]-, monomethanesulfonate [CAS]	-6.67892	-3.89964	-1.84638	-5.21063	-2.89414			D339	E9	Ticlopidine hydrochloride	9.09347	3.04863	-2.89039	1.97161	-13.2986
		D335	F9	Canthaxanthin	-1.67687	-2.0045	4.54287	-1.32947	-3.1078			D336	F9	Bisacodyl	-4.4205	9.14438	3.71937	-2.44917	-10.5568			D337	F9	(+)-3-HYDROXY-N-METHYLMORPHINAN D-TARTRATE	-4.57619	-24.026	-1.11245	-5.98403	-3.57071			D338	F15	Adenosine, N-(2-hydroxycyclopentyl)-, (1S-trans)- [CAS]	-7.88762	-5.84827	-2.26211	-7.02635	-4.4498			D339	F9	Benoxinate hydrochloride	6.38391	-1.35808	-4.36855	4.61736	-9.049
		D335	G9	Haloperidol	9.74828	-5.4402	9.36926	7.91819	5.1467			D336	G9	Chloramphenicol	-7.56003	4.43297	-3.59585	1.36285	-16.317			D337	G9	L-Ornithine, N5-[imino(methylamino)methyl]-[CAS]	-1.53714	5.29731	1.69482	-4.02125	-4.76053			D338	G15	AMIODARONE HYDROCHLORIDE|19774-82-4	-0.541144	1.22789	4.71051	5.28078	-6.94678			D339	G9	Miconazole	16.8222	9.04783	2.24357	-4.06687	-1.39131
		D335	H9	MemantineÂ·HCl	-13.4795	2.3517	5.12131	5.9689	-3.72345			D336	H9	Clinafloxacin	-7.63619	7.235	-8.09141	-6.74967	-5.27821			D337	H9	Maprotilline HCl|10347-81-6	0.727892	7.23549	5.97642	-3.67456	-2.87996			D338	H15	mevastatin	40.9696	15.6929	39.3723	61.6583	-3.9918			D339	H9	Prednisone	14.8482	1.49202	-2.53699	-2.01385	-4.50779
		D335	I9	Flumazenil	8.99567	1.55136	8.56104	7.83808	9.85504			D336	I9	Metoprolol	-6.43658	8.2794	4.44701	-5.33643	-6.46204			D337	I9	FTORAFUR	-3.53298	10.1069	2.6673	-7.73777	-6.36895			D338	A16	Imatinib Mesylate	-5.56524	-1.1851	-0.16863	-15.0535	-3.74252			D339	I9	Riluzole hydrochloride	13.9598	1.97101	-5.80668	-1.96889	-14.8716
		D335	J9	Exemestane	9.18045	0.972791	5.07128	4.65965	-9.70342			D336	J9	Naphazoline	-3.07634	9.33162	4.71323	-2.73727	-5.67386			D337	J9	OLIGOMYCIN C	-4.28898	-0.81523	5.26748	-4.22972	-4.43355			D338	B16	Metylperon	-9.47033	-8.39592	0.335282	-5.35328	-6.23687			D339	J9	Sulfamethoxazole	13.8294	1.90737	-4.2083	-1.23291	-3.94498
		D335	K9	Hydroxytacrine	14.4615	6.4267	7.68595	11.4865	6.13299			D336	K9	Oxiconazole	2.4707	9.84523	9.20728	1.63239	1.16874			D337	K9	BENAZEPRIL HCl	3.40108	14.8049	2.30134	-0.744956	0.223646			D338	C16	PARECOXIB Na	-5.73739	-18.1209	-0.195237	0.295181	-3.51129			D339	K9	Catharanthine	15.5565	10.6317	-8.95042	2.09361	0.856079
		D335	L9	Nitrendipine	12.8305	10.4275	12.0615	5.13858	-2.76818			D336	L9	Pencillin V	0.345221	11.2818	0.115431	0.0538834	-2.74425			D337	L9	Oxymetholone	5.93089	16.4852	1.72518	0.854474	-4.73759			D338	D16	CPD000058504	-3.7097	-15.0115	4.72067	-9.07327	-3.64652			D339	L9	Metaraminol bitartrate	18.9155	9.15888	1.39631	0.451761	-3.37915
		D335	M9	Miltefosine	10.6679	42.0744	19.2703	15.1063	1.1429			D336	M9	Pregnenolone	0.163933	14.9512	10.0593	-1.33786	-0.930257			D337	M9	IPRIFLAVONE|35212-22-7	1.28963	16.1865	-0.574624	-1.38919	-1.4997			D338	E16	ATRACURIUM BESYLATE	-4.66088	-0.564228	3.52096	-19.7903	-2.72019			D339	M9	Tibolone	14.8016	9.7442	-0.236864	6.1872	2.89685
		D335	N9	Clothiapine	-7.10044	9.76621	12.396	11.7069	-1.41759			D336	N9	Ribavirin	-10.189	7.57239	8.43813	-6.00442	-5.85913			D337	N9	OXAPROZIN	0.988073	13.3233	6.68909	2.54848	-0.459564			D338	F16	ARTEMETHER	-4.37629	2.76065	-1.79603	-2.67524	-3.88511			D339	N9	Mebendazole	68.7732	50.5767	67.8818	74.7844	49.0521
		D335	O9	Dipyridamole	9.48145	7.3226	6.38283	12.0248	6.81347			D336	O9	Secnidazole	0.0181758	17.6633	7.88682	9.09404	7.06465			D337	O9	ROLIPRAM	2.46871	18.3908	12.215	6.55882	7.09944			D338	G16	EBSELEN	2.06163	6.48678	3.83895	0.646935	-6.69697			D339	O9	Clemizole hydrochloride	22.3117	6.64606	2.77459	12.3662	14.5902
		D335	P9	Neomycin	14.8671	9.06549	2.83226	14.668	5.29714			D336	P9	Tamsulosin	2.15148	14.5073	6.82053	10.2122	8.35853			D337	P9	MOSAPRIDE CITRATE	-39.3942	20.1958	7.0036	5.33105	-4.25112			D338	H16	CGS 12066B	2.58752	-3.31085	1.94957	-7.24394	-9.17302			D339	P9	Ofloxacin	21.5627	5.8552	3.10516	4.93676	13.0867
		D335	A10	Mycophenolic Acid	24.4416	26.7681	24.7799	-0.896396	22.0968			D336	A10	Lomustine	-4.67597	8.36884	3.07886	-5.58425	-8.39718			D337	A10	Pizotyline	-57.4524	-1.30567	-3.9199	-6.67498	-13.1146			D338	A17	Telithromycin	-5.22161	0.722997	0.89578	-23.8188	-6.66474			D339	A10	Amprolium hydrochloride	-14.8162	2.27826	-7.7695	4.15432	-1.53595
		D335	B10	Tolbutamide	-27.6219	-1.828	6.31374	1.47779	-10.551			D336	B10	Triptorelin	-33.2088	8.19831	0.670979	-7.65788	-6.20359			D337	B10	BETA-ESTRADIOL|50-28-2	-6.07701	2.11591	1.65835	-0.870812	1.7592			D338	B17	CCPA	-10.0065	-1.52436	-2.19982	-18.0188	-9.66991			D339	B10	Idoxuridine	9.68013	10.3312	-0.934632	-0.52626	-5.15891
		D335	C10	Flecainide acetate	5.20318	-1.72789	7.44511	10.6247	-2.17564			D336	C10	Salmeterol xinafoate	-10.029	6.28122	3.0472	0.417227	1.22907			D337	C10	N,N'-DIACETYL-1,6-DIAMINOHEXANE	-4.17169	-11.7008	-1.37431	-5.1542	-6.53878			D338	C17	PD 81723	-6.12597	-4.27291	-0.61728	-5.12713	-2.51864			D339	C10	Ethambutol dihydrochloride	0.6044	5.26364	-3.7993	0.472746	-1.30204
		D335	D10	BuphenineÂ·HCl	2.9947	-19.6364	3.29701	5.44563	-2.00966			D336	D10	Altretamine	-7.61817	4.33101	-1.04275	-5.81286	-4.01556			D337	D10	Diphenhydramine hydrochloride|147-24-0	-4.56308	-4.54053	-5.67328	-9.30001	-10.5316			D338	D17	Stanozolol	-2.11269	-4.00171	-2.53423	-16.7224	-1.90631			D339	D10	Hexamethonium dibromide dihydrate	7.35283	3.88328	-5.46395	4.99372	-10.2948
		D335	E10	ProcaterolÂ·HCl	5.67212	-4.80243	11.0661	2.85795	1.58406			D336	E10	Artemisinin	-8.98302	12.314	4.54083	-5.80103	4.21833			D337	E10	Galanthamine	-7.35605	-20.8334	-1.75224	-6.94472	-6.1247			D338	E17	Zaleplon	-5.82177	0.267245	1.06279	-12.844	-4.37841			D339	E10	Dicyclomine hydrochloride	7.59078	3.86473	-3.07874	3.52751	-0.502301
		D335	F10	PilocarpineÂ·HCl	0.0400244	-4.88452	6.06248	4.43011	-3.42851			D336	F10	Bromhexine	-10.3018	5.97645	2.4697	-9.13276	-7.23125			D337	F10	Ifenprodil	-4.01147	4.64564	-0.877899	-6.89533	-9.27706			D338	F17	Prostaglandin E1	-8.02898	-0.832529	3.30497	-23.2564	-6.44971			D339	F10	Oxethazaine	10.1028	4.15635	0.0502636	-12.021	-13.9585
		D335	G10	PiribedilÂ·2HCl	-14.5737	-3.35102	11.3109	9.46288	3.65919			D336	G10	Chlormadinone Acetate	-7.93617	7.97848	3.45408	-4.92471	1.2716			D337	G10	TETRAETHYLTHIURAM DISULFIDE|97-77-8	3.39015	17.4108	8.04577	68.1368	76.1722			D338	G17	Testosterone	4.40223	4.5688	1.45098	-1.68315	-3.75005			D339	G10	Isoxsuprine hydrochloride	13.9381	4.30635	-0.851509	-5.06835	-0.94836
		D335	H10	Aniracetam	1.77543	-5.05229	7.62907	6.44948	3.63787			D336	H10	Clomiphene	-5.15024	10.05	5.32161	-1.64523	0.61721			D337	H10	Piribedil	0.740006	9.18576	2.64989	-2.27673	-4.92414			D338	H17	DEHYDROEPIANDROSTERONE|53-43-0	0.145523	0.746308	0.425461	1.32705	-4.54632			D339	H10	Thioridazine hydrochloride	17.5718	4.95281	-0.562503	-0.0717573	-0.914167
		D335	I10	Fenretinide	13.0146	5.32709	16.4071	33.492	88.7342			D336	I10	Methimazole	-5.46493	8.52331	6.15457	-4.12657	-1.9836			D337	I10	Isoquercitrin	-1.99351	9.76703	-1.99352	-4.80307	-4.6166			D338	A18	SDM25N	-5.72907	2.53589	1.64943	-11.5415	-2.54369			D339	I10	Nitrofurantoin	13.3046	4.99086	-4.92906	-5.20528	-10.1193
		D335	J10	Dinoprostone	8.1151	5.4012	9.09995	3.88908	-3.45054			D336	J10	Nefazodone	-4.70405	7.20532	-0.239735	-4.78109	-3.92604			D337	J10	FLUMAZENIL	-0.763055	11.1837	-0.857596	-6.03891	-5.839			D338	B18	Thiophene, 5-bromo-2-(4-fluorophenyl)-3-[4-(methylsulfonyl)phenyl]- [CAS]	-8.80833	2.4175	-3.92515	-13.3528	-4.54518			D339	J10	Mephenesin	15.2965	4.58978	-4.30629	-6.72011	-5.51084
		D335	K10	Oxotremorine	15.4058	8.46756	8.00362	11.787	-1.32136			D336	K10	Oxacillin	-3.47362	11.8263	3.8403	-3.43214	0.235671			D337	K10	CPD000469164	2.07688	16.2907	2.02408	-0.969509	1.51153			D338	C18	5-Nonyloxytryptamine	0.325717	-3.25842	6.65522	4.40582	0.480303			D339	K10	Pentolinium bitartrate	16.9556	8.12593	-2.85096	2.23504	2.42097
		D335	L10	Verapamil	15.0867	7.19639	8.79148	8.38615	2.95051			D336	L10	Phenylbutazone	0.633487	14.0426	1.20563	-3.50617	-0.287352			D337	L10	HYPEROSIDE	4.27096	13.2166	3.48203	-0.93661	-3.54023			D338	D18	Salmeterol	-4.13239	-1.12244	5.31639	1.38802	-8.7462			D339	L10	Salbutamol	18.5894	9.95521	1.77858	1.92495	2.32937
		D335	M10	Latanoprost	16.1169	6.61561	9.71296	18.9047	9.31523			D336	M10	Primaquine	1.86545	14.2232	7.27907	1.38657	4.30562			D337	M10	RIFABUTIN	0.459013	17.9081	10.7156	-4.01495	-2.67949			D338	E18	SB 205607	-2.7832	-3.57614	1.14267	-5.24741	-2.92733			D339	M10	Trimethoprim	15.5436	6.12231	3.52311	5.51014	4.17995
		D335	N10	Acitretin	4.26037	2.63609	15.2525	6.79199	-5.96152			D336	N10	Nelfinavir mesylate	-34.2158	12.1449	9.9767	6.56604	-8.24985			D337	N10	ESMOLOL HYDROCHLORIDE	-34.0433	13.0762	5.80792	2.18748	-3.04847			D338	F18	R(+)-SCH-23390 hydrochloride	-5.39362	1.24045	3.71365	-2.76481	-5.46346			D339	N10	Fenbufen	16.1692	4.17274	2.2963	5.2924	7.6607
		D335	O10	Ethacrynic Acid	10.8458	9.60444	7.2922	16.8329	9.50043			D336	O10	Sibutramine	-0.0552438	19.2522	6.32801	10.5212	9.31117			D337	O10	TADALAFIL	2.66832	19.5277	9.98653	9.09897	6.10441													D339	O10	Tropicamide	19.3876	4.9488	-1.63433	8.76367	10.333
		D335	P10	Auranofin	88.7074	67.169	59.9452	76.4732	88.2543			D336	P10	Telmisartan	0.343247	19.4544	4.91669	9.70642	6.22188			D337	P10	Modafinil	1.05411	17.9578	7.38869	5.09923	-0.61252													D339	P10	Lomefloxacin hydrochloride	20.7176	5.57434	4.6072	1.3201	9.54654
		D335	A11	NovobiocinÂ·Na	-27.1512	19.5001	26.299	20.7426	27.103			D336	A11	Adapalene	-47.0603	2.5299	2.35201	-0.181752	-8.47814			D337	A11	CPD000058460	-26.0367	8.32774	5.69878	-8.32299	1.77623						FOB	KHOS	MG63					D339	A11	Hydrochlorothiazide	-15.3086	4.10456	-5.03052	1.60776	-4.4633
		D335	B11	Pinacidil	-35.1317	-1.43502	7.61836	-3.19923	-13.1929			D336	B11	RIFAMYCIN SV	-8.05085	7.10706	-2.44151	-7.74388	-10.9629			D337	B11	TRIPELENNAMINE HYDROCHLORIDE	-12.2534	-0.464392	-1.9953	-6.16824	0.101017													D339	B11	Captopril	-16.7403	8.08932	-0.25697	2.65565	-25.3968
		D335	C11	Rosiglitazone maleate	-3.47632	14.9138	15.6241	10.0491	22.1319			D336	C11	Vincristine sulfate	64.6812	51.71	60.8018	72.1184	62.3258			D337	C11	Pyrazinecarboxamide, 3,5-diamino-N-(aminoiminomethyl)-6-chloro- [CAS]	-6.16181	-11.3118	-0.969142	-5.56152	-1.00739					Median	-0.113598	2.26063	2.95269	-0.113598	-2.84377			D339	C11	Antipyrine	-14.392	6.32429	-2.67149	1.66883	-3.89738
		D335	D11	YohimbineÂ·HCl	-1.80224	-5.68322	6.11761	1.48255	0.934664			D336	D11	Albendazole	66.4468	32.1397	61.4451	33.0398	34.7584			D337	D11	9-AMINO-1,2,3,4-TETRAHYDROACRIDINE HYDROCHLORIDE	-3.17818	-4.49162	-0.000335207	-3.63358	0.725905					SD	10.269	10.7186	8.6848	10.269	10.7258			D339	D11	Diflunisal	-3.54753	7.39605	-3.16495	1.59349	-20.1948
		D335	E11	Salbutamol hemisulfate	1.62317	-1.9132	5.66442	4.36192	-2.82223			D336	E11	Atenolol	-10.6537	5.23248	3.27574	-11.361	-6.03769			D337	E11	ETHYNYLESTRADIOL|57-63-6	-10.2499	2.56134	0.376234	-4.54173	-0.369827					2SD	20.538	21.4372	17.3696	20.538	21.4515			D339	E11	Amyleine hydrochloride	6.14156	3.56085	-2.42084	-4.18607	-12.8879
		D335	F11	IpratropiumÂ·Br	-17.7627	-2.21127	2.63555	-2.75188	-4.51072			D336	F11	Buspirone	-13.3124	0.748527	1.13381	2.56095	-5.29154			D337	F11	2(1H)-Pyrimidinone, 4-amino-1-ÃƒÂ¿-D-arabinofuranosyl- [CAS]|147-94-4	2.01351	-1.47201	28.7673	19.5178	-0.280402					3SD	30.807	32.1558	26.0544	30.807	32.1773			D339	F11	Pheniramine maleate	10.3755	-1.73377	-5.07338	-12.6874	-22.5978
		D335	G11	Mepyramine maleate	5.54256	-4.85652	8.80398	4.78802	-2.71671			D336	G11	Chlorambucil	-4.95908	8.79006	6.9835	-6.07401	-1.63067			D337	G11	L-Glutamic acid, N-[4-[[(2,4-diamino-6-pteridinyl)methyl]methylamino]benzoyl]- [CAS]	-3.55012	85.1022	28.3823	45.0655	12.2723					M+2SD	20.4244	23.6978	20.3223	20.4244	18.6077			D339	G11	Acebutolol hydrochloride	12.816	7.48087	-0.200641	-7.10084	-3.58974
		D335	H11	RiluzoleÂ·HCl	-17.4505	-0.926045	2.87124	8.8453	-9.06159			D336	H11	Amisulpride	-6.31546	6.83027	2.70605	-1.2801	-4.37861			D337	H11	TFMPP	-2.89762	11.075	2.51052	-2.81507	-0.553732					M+3SD	30.6934	34.4164	29.0071	30.6934	29.3335			D339	H11	Diphemanil methylsulfate	18.1	4.6246	-0.648738	-0.889262	-25.1171
		D335	I11	Gefitinib	9.99161	-0.78913	6.08053	1.60857	-1.45735			D336	I11	Metronidazole	-7.74113	2.68612	-0.709583	-7.61675	-7.00705			D337	I11	DOXORUBICIN HYDROCHLORIDE	54.6743	71.0214	66.7635	60.2251	81.1722													D339	I11	Hydralazine hydrochloride	12.8447	6.10931	-6.32218	-7.57326	-26.3294
		D335	J11	Metformin	9.16194	5.35552	6.64242	4.42002	-7.25258			D336	J11	Niflumic acid	-1.22824	8.33119	0.227686	-0.624788	-20.1286			D337	J11	MOXONIDINE HCl	-2.12913	9.35608	-0.542819	-5.9985	-3.7872													D339	J11	Phenformin hydrochloride	14.2253	4.46869	-4.52297	-2.95922	-7.88315
		D335	K11	Tacrine	11.2205	2.86903	8.0195	8.99479	7.85772			D336	K11	Oxfendazole	-4.20934	10.9212	6.65673	-0.416958	-0.844238			D337	K11	Nitrazepam	-2.12136	11.5915	2.29358	-4.3985	-6.74344													D339	K11	Aminopurine, 6-benzyl	17.6596	7.34807	-1.1496	-0.861499	-2.006
		D335	L11	Niguldipine	17.5997	8.17557	11.8593	17.9868	6.82402			D336	L11	Piperacillin	1.69397	11.4157	2.85076	-1.87571	-2.18795			D337	L11	PEFLOXACIN MESYLATE	1.89454	16.2769	0.987023	-2.39369	-1.94045													D339	L11	Prilocaine hydrochloride	20.4035	7.02034	2.44573	0.28753	-2.77747
		D335	M11	Ouabain	75.5009	80.2569	92.6448	82.3747	88.8214			D336	M11	Praziquantel	-5.3086	16.3545	4.46749	-3.34936	-2.86121			D337	M11	VENLAFAXINE HCl|93413-69-5	-5.28678	16.2639	2.60926	2.9705	-1.54931													D339	M11	Metoclopramide monohydrochloride	15.9361	8.28277	0.648229	7.92824	-1.73372
		D335	N11	Remoxipride	10.7408	7.06792	8.48897	10.2396	0.963565			D336	N11	Rimantadine	-4.92883	16.2104	2.37901	5.35053	4.78612			D337	N11	PANTOPRAZOLE SODIUM SALT	-1.0684	17.8629	5.75172	1.93916	-7.41266													D339	N11	Ketoprofen	17.2581	8.47709	1.49766	3.80598	1.37936
		D335	O11	Indomethacin	9.10999	7.00955	4.99588	13.6101	1.38739			D336	O11	Sparfloxacin	2.15556	18.2468	4.17952	7.7425	5.00953			D337	O11	FLUTICASONE PROPIONATE	-1.05343	23.5729	14.4306	11.5096	5.82984													D339	O11	Nefopam hydrochloride	18.4528	6.89707	-2.47505	3.40518	10.5469
		D335	P11	Captopril	13.4107	8.49081	4.54769	13.9886	-0.586512			D336	P11	Tenoxicam	0.743267	16.8885	-0.157991	7.30527	7.75757			D337	P11	INDINAVIR SULPHATE|157810-81-6	-52.5513	22.4159	8.70502	5.66053	-0.591602													D339	P11	Orphenadrine hydrochloride	19.8475	7.02769	3.41246	9.10171	11.635
		D335	A12	Rapamycin	-17.7502	27.4444	28.7563	15.335	31.3468			D336	A12	Lomerizine	-10.692	4.89153	-1.85393	-3.76674	-4.57458			D337	A12	Pramipexole	-10.6734	5.96607	-2.6628	-7.073	-5.13107													D339	A12	Sulfaguanidine	-18.4933	-0.220639	-6.2162	0.844873	-6.94771
		D335	B12	Glipizide	-28.7076	3.16459	9.78699	-0.480191	-1.36573			D336	B12	Risedronic acid	-8.72838	6.54518	0.388129	-0.0238735	5.41968			D337	B12	LIDOCAINE	-40.2319	9.01389	1.06524	-9.73845	-10.5483													D339	B12	Minoxidil	3.88213	7.78202	-2.49081	4.61567	-13.234
		D335	C12	AmantadineÂ·HCl	4.29226	14.0972	23.3872	10.6028	21.3133			D336	C12	Acemetacin	-11.1436	6.82699	1.6522	1.50038	-9.35166			D337	C12	Indomethacin	-7.73054	6.98732	-2.03004	-8.8653	-11.3324													D339	C12	Antipyrine, 4-hydroxy	6.79441	-1.8986	-9.96064	4.69296	-14.5512
		D335	D12	Dihydroergotamine mesylate	0.0088069	-5.81589	5.15842	4.70443	-5.674			D336	D12	Sumatriptan Succinate	-17.217	2.6238	0.579646	-1.66343	-25.4363			D337	D12	LY 171883|88107-10-2	-6.16889	-21.9243	-0.849972	-4.64439	-9.26928													D339	D12	Niclosamide	10.0573	6.00462	-5.38618	1.7542	3.18283
		D335	E12	Pindolol	4.24624	-2.91264	3.84851	1.85207	-4.63819			D336	E12	Atracurium besylate	-8.93335	4.58397	2.75447	0.77498	-7.27066			D337	E12	Paroxetine	-9.35276	9.46707	1.74849	-5.81339	-8.57239													D339	E12	Lidocaïne hydrochloride	8.01312	3.1529	-8.95923	4.85628	-13.1568
		D335	F12	PirenzepineÂ·2HCl	-3.71866	-3.94642	0.748946	0.152489	0.27761			D336	F12	Canrenone	-6.66524	8.53091	2.39906	-8.72978	-10.6789			D337	F12	Epigallocatechin gallate|989-51-5	-4.2386	-22.587	-0.415424	-11.8947	1.24061													D339	F12	Tolazoline hydrochloride	9.52026	2.96832	-1.7485	-0.0251601	-11.3768
		D335	G12	Trans-triprolidineÂ·HCl	-14.6849	0.0761602	7.99445	8.43448	-6.13711			D336	G12	Chlorpheniramine	-4.91584	3.43211	3.72087	1.0916	-2.92378			D337	G12	5-Amino-2-hydroxy-benzoic acid|89-57-6	-1.33877	8.14351	-3.81762	-14.8131	-4.74039													D339	G12	Tolnaftate	15.7892	2.31013	-4.46819	-9.13535	5.67423
		D335	H12	Propofol	-7.7491	-2.40686	6.7028	5.19211	-0.35609			D336	H12	Clopidogrel	-5.64768	10.0737	5.73707	-3.77978	-5.38593			D337	H12	Oxiranecarboxylic acid, 2-[6-(4-chlorophenoxy)hexyl]-, ethyl ester- [CAS]	-0.89855	11.3949	1.96182	-8.51723	-3.56877													D339	H12	Trimethobenzamide hydrochloride	15.72	3.42167	1.48005	-4.10884	-4.39395
		D335	I12	Ibudilast	1.01973	1.61812	7.90307	6.08662	-2.57697			D336	I12	Miconazole	-4.81803	12.5424	5.26223	1.62887	-7.28263			D337	I12	MIDAZOLAM HCl	-4.75312	8.75051	0.861165	-4.13539	-5.49343													D339	I12	Phenelzine sulfate	11.0591	1.38914	-8.45902	-4.09339	-6.47989
		D335	J12	Anagrelide	15.2844	1.65732	6.08231	2.7115	-7.04224			D336	J12	Norethindrone	-3.65822	6.28824	0.97341	-4.48755	-8.0677			D337	J12	LAMIVUDINE	-2.60961	10.5191	2.30181	-5.20884	-9.54106													D339	J12	Flutamide	16.1585	2.62807	-3.62623	-10.6744	-9.27572
		D335	K12	Gallamine	10.2736	2.55586	7.70239	3.85527	-5.83818			D336	K12	Oxibendazole	33.8041	10.4918	9.94009	1.55205	-0.0127532			D337	K12	PROCARBAZINE HYDROCHLORIDE|366-70-1	-1.16886	8.84982	1.20156	-5.1095	-6.13496													D339	K12	Tolbutamide	18.0618	8.24835	-5.15952	2.85005	-5.28189
		D335	L12	FlunarizineÂ·2HCl	11.0965	0.903433	7.10555	10.5541	-0.772021			D336	L12	Pravastatin Lactone	2.16836	12.1766	3.70515	-2.39134	-2.31551			D337	L12	ESOMEPRAZOLE Mg	5.61629	13.209	-1.53527	-11.6357	-1.99612													D339	L12	Camptothecine (S,+)	90.5556	80.517	56.7073	33.0826	56.5769
		D335	M12	Clopamide	-9.80766	-6.88498	6.00986	10.3246	-0.318129			D336	M12	Pyrantel Pamoate	-14.9212	9.40116	5.57969	-2.25353	3.87708			D337	M12	SULFASALAZINE|599-79-1	-5.80851	14.5358	3.02053	0.799831	-1.91385													D339	M12	Fenbendazole	68.5506	46.7542	66.901	77.1071	43.3578
		D335	N12	Calcifediol	7.23651	1.78453	14.4704	13.5565	8.2756			D336	N12	Propranolol	-2.42772	14.0148	5.80925	3.59035	4.79643			D337	N12	TORASEMIDE	-2.09981	15.5207	3.75091	2.51695	-1.10008													D339	N12	Indapamide	15.2273	8.55169	6.46462	5.3957	4.90499
		D335	O12	Naproxen	10.0229	7.87551	4.17895	14.9363	-0.279855			D336	O12	Spironolactone	0.0938878	11.4333	5.03554	9.38192	9.54879			D337	O12	TROPISETRON HCl	-1.72233	23.8071	10.1554	10.4884	7.60497													D339	O12	Phentolamine hydrochloride	18.8138	6.79815	0.54637	11.5061	10.2653
		D335	P12	Docebenone	9.92843	8.62486	5.7009	13.8868	-1.30996			D336	P12	Terazosin	1.21187	13.5015	5.70073	9.19487	9.65213			D337	P12	Ranolazine dihydrochloride	-19.8533	5.70649	8.22827	5.60798	-5.6376													D339	P12	Proglumide	16.917	3.83086	2.73594	1.06163	-20.0523
		D335	A13	MianserinÂ·HCl	-14.8985	-6.44986	3.00208	0.293233	-5.65416			D336	A13	Clobetasol Propionate	-10.3034	8.01304	9.33617	-4.71516	-6.52325			D337	A13	Cephalexin monohydrate	-9.08817	7.64079	-1.14058	-5.61349	-3.23696													D339	A13	Metronidazole	-13.9643	-5.00682	-8.55262	1.34076	-3.14407
		D335	B13	StrychnineÂ·HCl	-0.91254	1.59972	7.6636	-4.88257	-10.6764			D336	B13	Dehydroepiandrosterone	-5.44239	7.83735	3.29033	-10.548	-12.2987			D337	B13	PIDOTIMOD	-7.69401	10.1128	0.843644	-6.83592	-11.9641													D339	B13	Khellin	-0.0131504	8.39387	-0.532996	3.75241	-13.7049
		D335	C13	(S)-(-)-Sulpiride	-18.3803	-4.0323	6.65634	-3.12305	-3.6505			D336	C13	Doxofylline	-7.52539	5.55018	-0.72561	1.20003	-7.08724			D337	C13	RAMIPRIL	-5.85982	4.65674	-1.78257	-7.54482	-1.98773													D339	C13	R(-) Apomorphine hydrochloride hemihydrate	10.4779	4.99904	0.0540737	4.61058	-21.3944
		D335	D13	Quetiapine Fumarate	4.53731	-3.77905	6.65505	5.6342	5.57365			D336	D13	Etidronate	-8.37675	7.79935	-0.711688	-7.13129	-10.9661			D337	D13	FENPIVERINIUM BROMIDE	-6.4825	7.6215	0.424517	-7.78829	1.92973													D339	D13	Naloxone hydrochloride	0.0407864	-0.0676083	-6.5589	0.226595	-32.1198
		D335	E13	Nalbuphine	1.5244	-3.28119	3.42498	-0.713981	-6.82915			D336	E13	5-Fluorouracil	-7.10417	7.87313	-1.97298	8.14713	-17.7013			D337	E13	CPD000058610	-7.60244	-24.7473	-1.44489	-10.395	-2.3172													D339	E13	Bromocryptine mesylate	8.54667	2.82387	-1.53589	2.59524	-11.4121
		D335	F13	Vardenafil	-17.3739	-17.235	6.46278	0.418945	-1.26395			D336	F13	Ftorafur	-12.3202	5.03262	0.576924	0.593524	-24.4502			D337	F13	NIZATIDINE	-7.91828	-29.7686	-0.0870042	-18.5062	1.94365													D339	F13	Glipizide	7.26868	-4.17935	-5.46628	-13.0037	-21.7116
		D335	G13	Olanzapine	-5.0085	-3.65329	10.3804	0.689966	-8.09866			D336	G13	Hydrocortisone	-43.4461	7.5117	4.26059	-6.94238	-16.8941			D337	G13	5-FLUOROCYTOSINE	-4.68497	-23.3624	0.407865	-11.9008	-8.29657													D339	G13	Verapamil hydrochloride	14.7669	2.78734	-0.953134	4.99757	4.90179
		D335	H13	Butenafine	-14.8659	-10.4068	8.41889	7.0051	-1.93671			D336	H13	Levamisole	-9.08	13.7707	5.83799	-5.28454	-3.16052			D337	H13	Trileptal	-0.0471842	10.2878	3.95862	-6.22297	-4.42095													D339	H13	Erythromycin	19.2526	2.84948	-2.89248	-7.36022	-5.12103
		D335	I13	Tranylcypromine	7.14817	1.62323	8.59386	1.60445	1.19274			D336	I13	Tetracycline	-8.38299	8.32609	-0.975628	-6.79976	-4.03356			D337	I13	NITRENDIPINE	-5.87666	10.5601	2.6216	-8.68148	-4.59413													D339	I13	Mexiletine hydrochloride	10.8971	1.56602	-5.63822	1.11846	-6.67951
		D335	J13	Ergothioneine	12.2404	2.27475	6.07328	6.01628	-3.70682			D336	J13	Tolfenamic acid	-3.17026	11.4171	3.0858	-2.57366	-4.32188			D337	J13	SAQUINAVIR MESYLATE	-2.12509	9.15289	-0.764975	-4.51126	-9.9007													D339	J13	Chlorothiazide	17.6024	-3.28988	-4.07323	-2.45095	-14.9665
		D335	K13	Bezafibrate	-16.6745	3.70765	-0.0324102	6.87324	-4.50783			D336	K13	Venlafaxine	-2.93357	6.40569	-0.944151	-2.37959	-3.65552			D337	K13	BIFONAZOLE|60628-96-8	0.290219	9.96523	9.65392	-0.425022	4.61124													D339	K13	Ethisterone	15.562	-7.14547	-4.04692	0.588946	-2.74114
		D335	L13	Daunorubicin	68.851	74.3076	73.317	74.0359	89.117			D336	L13	Harmine	4.29848	13.4616	7.18204	7.44244	3.03178			D337	L13	SUMATRIPTAN SUCCINATE	3.87175	11.8375	1.88525	-2.66287	-10.3879													D339	L13	Vincamine	19.2212	14.2103	0.838665	-3.3627	1.61434
		D335	M13	Sulindac	6.4802	5.48933	4.87448	6.63057	-6.35183			D336	M13	Thioridazine	-3.7091	10.4085	3.39011	2.99181	-5.16689			D337	M13	EXEMESTANE	-9.13035	12.7165	2.849	1.94587	-1.84395													D339	M13	Fludrocortisone acetate	14.4768	3.70537	4.46946	10.4629	3.81471
		D335	N13	Diazoxide	12.7668	6.86383	5.53752	11.6058	-4.62077			D336	N13	Zaprinast	-2.20466	13.6433	4.96731	1.42843	-4.0683			D337	N13	NITAZOXANIDE	-52.1167	13.4924	3.46235	5.92703	-3.68416													D339	N13	Dantrolene sodium salt	16.9564	4.5543	0.512683	0.659461	3.55293
		D335	O13	Abamectin	11.1663	3.23342	10.1108	14.8581	4.40771			D336	O13	Megestrol Acetate	-1.16138	17.8283	1.20707	6.7002	-5.29864			D337	O13	Diazepam	2.74417	12.8277	5.39976	5.70733	1.23019													D339	O13	Lisinopril	18.8512	6.13329	-2.20283	11.4436	8.71154
		D335	P13	Enalaprilat	13.1849	9.16202	1.49898	15.3789	7.87818			D336	P13	Methysergide maleate	-3.27113	16.0927	3.87742	9.45731	7.97816			D337	P13	QUETIAPINE HEMIFUMARATE	3.31249	17.8847	6.89266	5.57589	-2.00709													D339	P13	Ifenprodil tartrate	17.2375	1.44439	1.44949	7.08845	13.4359
		D335	A14	Aminophylline	-6.31563	-4.15075	3.11473	-0.942444	-11.8192			D336	A14	Orphenadrine citrate	-6.11685	7.35188	-0.533784	-8.65647	-15.1544			D337	A14	TROXIPIDE	-28.9265	3.98476	-1.99386	-6.76996	1.92234													D339	A14	Fulvestrant	-15.4166	2.97174	-2.82594	3.76323	-2.6475
		D335	B14	(+)-Tubocuraraine chloride	-1.40523	-0.498769	7.13253	1.86127	1.31748			D336	B14	Desloratadine	-4.84236	9.28332	5.17627	2.37384	-5.78926			D337	B14	ACTARIT|18699-02-0	-9.53454	9.27522	-0.843218	-7.83024	-5.5621													D339	B14	Zimelidine dihydrochloride monohydrate	9.59001	3.23079	-3.30525	3.37357	-4.96648
		D335	C14	DiphenhydramineÂ·HCl	-16.2259	-7.42784	4.56158	1.42058	-4.92087			D336	C14	Doxycycline	-11.4453	7.01137	-10.901	-5.35406	-5.94408			D337	C14	AZELASTINE HCl|79307-93-0	-6.44933	2.85855	0.364063	-5.09455	-10.4181													D339	C14	Amoxapine	5.48505	-2.40114	-4.39096	3.21091	-20.1013
		D335	D14	AlprenololÂ·HCl	-0.774159	-6.36118	2.63366	4.68166	-1.52039			D336	D14	Etretinate	-7.19841	8.90063	1.29596	-9.55881	-7.6702			D337	D14	TOCAINIDE	-2.91067	1.3494	-3.92262	-7.00898	-7.73319													D339	D14	Metolazone	-6.31061	2.91124	-6.34007	2.0637	-6.00178
		D335	E14	Carbamylcholine	-24.0938	-27.668	0.724107	3.84671	-10.8394			D336	E14	Flurbiprofen	-7.44089	4.05732	0.419981	-2.9456	-7.89517			D337	E14	TAXIFOLIN-(+/-)	-6.47996	-10.6136	0.714577	-9.44284	-9.75272													D339	E14	Amfepramone hydrochloride	7.68468	-6.12948	-5.84204	-0.380929	-5.72435
		D335	F14	Linezolid	0.116587	-0.92152	-4.83446	-6.2673	-7.76904			D336	F14	Furosemide	-17.3965	5.52244	2.03018	2.54633	-7.54088			D337	F14	LEVOFLOXACIN	-7.0745	6.05603	-1.86543	-10.125	-11.7464													D339	F14	Loxapine succinate	8.29725	-0.585674	-3.1022	-0.0358481	-7.30702
		D335	G14	Lovastatin	26.7562	11.4296	26.7934	44.2195	-8.24066			D336	G14	Hydrocortisone 21-acetate	-31.8436	10.2371	6.86713	-5.8502	-2.42927			D337	G14	CEFATRIZINE PROPYLENE GLYCOL	-13.9269	-9.2655	-0.832318	-5.49572	-10.6142													D339	G14	Dipyridamole	14.0442	1.92523	-13.6919	4.62297	-15.6075
		D335	H14	DorzolamideÂ·HCl	3.57266	-1.17686	6.29226	8.78561	-3.20731			D336	H14	Levonorgestrel	-24.6478	8.18943	3.62548	-5.31299	-1.0117			D337	H14	IDEBENONE|58186-27-9	-1.02007	-11.2585	1.89695	-6.44477	-2.55632													D339	H14	Chloroxine	20.1268	12.4871	3.5733	-5.23819	0.986244
		D335	I14	Piroxicam	7.5374	1.09717	7.1347	5.04014	-4.09971			D336	I14	Tenatoprazole	-5.12451	7.07637	-2.98307	-2.64131	-11.2071			D337	I14	RUTIN	-3.02336	11.6584	-0.537041	-6.95224	-10.8568													D339	I14	Flavoxate hydrochloride	12.4541	3.42917	-5.04878	3.9811	-4.70013
		D335	J14	Ambroxol	11.2082	1.79665	7.0499	7.52539	5.11366			D336	J14	Tolmetin	-2.4539	8.73075	-1.04912	-3.07768	-7.35064			D337	J14	PENCICLOVIR	0.252509	12.2579	0.503321	-2.94586	-2.78983													D339	J14	Diphenidol hydrochloride	16.3721	1.56057	-4.88093	0.444723	-5.67102
		D335	K14	Raloxifene	18.7246	8.46432	13.2646	9.6616	1.37903			D336	K14	Vidarabine	-1.25511	7.55309	2.68221	1.14657	-5.91888			D337	K14	CALCITRIOL	1.44327	9.32032	4.04957	-4.04583	-6.59103													D339	K14	Triprolidine hydrochloride	14.4629	4.43276	-2.43345	-2.27721	-3.96839
		D335	L14	DoxorubicinÂ·HCl	68.089	71.9486	68.9299	69.0297	84.4185			D336	L14	Cinanserin	1.6841	12.022	3.26512	-1.58733	-0.166303			D337	L14	DIPHENOXYLATE	3.58634	15.7717	6.02189	-1.32283	-0.201163													D339	L14	Indomethacin	18.8977	10.6939	1.75775	2.78827	-0.0941269
		D335	M14	Valproic acid	10.8014	4.1716	5.93012	10.5213	-3.42359			D336	M14	Cilostamide	-6.31005	13.0539	1.51607	2.35563	-2.07653			D337	M14	Felbamate	-56.6836	13.9587	4.72095	2.40702	-4.4977													D339	M14	Fenoterol hydrobromide	14.3595	7.47837	-0.320288	1.33633	3.23237
		D335	N14	Glyburide	9.75451	8.10649	5.34081	11.4628	8.11235			D336	N14	Zardaverine	5.53306	16.2492	9.96584	0.590084	1.37221			D337	N14	DROPERIDOL	-0.031715	18.1138	3.62652	2.03794	0.229867													D339	N14	Trazodone hydrochloride	19.2466	9.38879	3.7133	9.88911	6.56945
		D335	O14	Alfacalcidol	15.2683	-0.192603	16.139	17.9528	17.1422			D336	O14	Melengestrol Acetate	-1.98447	17.5685	7.67458	8.25835	5.63142			D337	O14	Pentoxifylline	4.9431	18.0691	4.15272	6.45915	2.53035													D339	O14	Lincomycin hydrochloride	20.0457	-0.743661	-1.5596	4.15745	1.16537
		D335	P14	Fluvastatin	59.8968	26.9587	39.5978	46.7518	7.64463			D336	P14	Esmolol	1.33406	16.3523	6.95708	7.44882	10.4284			D337	P14	CPD000058461	4.79021	16.6881	4.19656	5.78808	7.86524													D339	P14	Flunarizine dihydrochloride	15.7107	2.64009	1.03904	13.04	14.2939
		D335	A15	Furafylline	-7.46025	-0.200576	4.88407	-3.59666	1.11338			D336	A15	Corticosterone	-7.76259	6.25333	0.937467	-14.3177	-11.6991			D337	A15	LEVOSULPIRIDE	-5.05076	0.789642	-2.37036	-9.57282	-9.81882													D339	A15	Edrophonium chloride	-10.2982	-0.648529	-9.49025	1.70506	-4.25358
		D335	B15	(+)-ButaclamolÂ·HCl	-29.8026	0.477193	9.80154	-1.79959	-12.5784			D336	B15	Dextromethorphan	50.1973	41.5884	63.6473	70.7384	0.242969			D337	B15	Pemoline	-9.17216	7.94388	1.31501	-5.94353	-9.24315													D339	B15	Azacyclonol	-1.86245	9.93385	-2.61621	-0.454898	-5.7226
		D335	C15	PromethazineÂ·HCl	-2.5124	-20.6399	7.214	11.3843	-11.2127			D336	C15	Enalapril	-10.1254	5.55399	-2.3585	-11.107	4.02002			D337	C15	LETROZOLE	-54.5378	-8.51977	1.89865	-7.91519	-0.358241													D339	C15	Cyproheptadine hydrochloride	-7.592	-3.03521	-5.30737	1.1021	-1.85728
		D335	D15	ImipramineÂ·HCl	4.44391	-3.26229	4.28023	4.85671	1.27131			D336	D15	Trichloromethiazide	-17.0336	11.3761	1.82467	0.522288	-5.99215			D337	D15	MEROPENEM	-34.8823	4.74062	-2.28636	-8.11485	-7.52525													D339	D15	Ciprofloxacin hydrochloride hydrate	12.0277	-5.3634	-10.5395	1.57023	-6.98948
		D335	E15	Carbamyl-beta-methylcholine	-14.3793	-8.55892	7.25948	0.799885	-8.5228			D336	E15	Fleroxacin	-35.3845	3.60542	2.07017	1.13732	-10.0596			D337	E15	ORLISTAT|96829-58-2	-0.519834	0.558689	3.98845	-0.788444	5.29865													D339	E15	Dehydrocholic acid	6.72952	-5.67044	-5.49733	-0.69212	-10.4617
		D335	F15	Docetaxil	2.6547	39.7399	63.2881	80.3834	65.8331			D336	F15	Ganciclovir	-10.9043	5.10874	1.50762	-9.65814	-10.638			D337	F15	CPD000469179	-6.38267	8.858	-0.63671	-11.2653	-10.1859													D339	F15	Hydroxyzine dihydrochloride	6.99554	-5.24962	-3.23933	4.9657	-8.27811
		D335	G15	Lamotrigine	-7.00692	-6.02631	10.2372	5.88239	-3.88881			D336	G15	17- Hydroxyprogesterone	-6.26051	6.1694	6.62458	1.8433	2.90985			D337	G15	LEVONORGESTREL	-5.39984	7.0267	2.32207	-7.13265	-9.63733													D339	G15	Chlorhexidine	14.9741	23.3893	-13.0485	4.51869	-1.69603
		D335	H15	Escitalopram	-5.40101	1.47263	11.2151	8.02716	6.27296			D336	H15	Levodopa	-11.5973	8.07742	6.04681	-5.14465	-1.0117			D337	H15	CETRAXATE HCl	-25.561	13.9217	0.665759	-3.52987	-3.28051													D339	H15	Didanosine	17.7438	4.06686	-4.31174	-5.64772	-5.767
		D335	I15	MoxifloxacinÂ·HCl	11.5168	0.304624	7.22128	2.81374	-3.54857			D336	I15	Temozolomide	-5.25097	6.12222	1.36827	-9.74055	-14.602			D337	I15	RITONAVIR	-2.91179	-4.65871	1.94932	-2.71516	-4.36247													D339	I15	Bufexamac	14.0963	2.83015	-3.70044	0.365736	-4.63553
		D335	J15	Idebenone	12.514	6.77673	8.21434	5.61707	4.5412			D336	J15	Amoxicillin	-1.73867	11.1413	3.3423	-2.19555	-10.6752			D337	J15	VINORELBINE BITATRATE	64.009	49.5193	59.4656	75.4025	54.9058													D339	J15	Norethindrone	20.2986	3.60138	-6.95629	-3.94689	-11.3361
		D335	K15	Camptothecin	89.6491	81.5232	63.5176	35.3174	60.52			D336	K15	Iproniazid	-1.93894	8.73546	2.20864	-3.87445	-3.64171			D337	K15	LINEZOLID	1.01417	12.0628	-1.94314	-13.3092	-8.64587													D339	K15	Doxepin hydrochloride	16.8756	5.24176	-3.33896	2.96306	-0.222738
		D335	L15	Cetirizine 2HCl	15.7356	4.21018	6.93284	10.1664	6.0095			D336	L15	Dibenzepine	1.5661	7.45221	4.45006	-3.71615	1.63786			D337	L15	LOMERIZINE DiHCl	2.97795	19.0569	1.52834	-1.33536	-3.05383													D339	L15	Cortisone	18.4838	13.4226	1.61877	-17.9179	2.02106
		D335	M15	Calcipotriene	-10.2987	-2.66147	16.2603	13.7449	11.6562			D336	M15	Etazolate	-10.8934	12.8946	2.86735	0.714567	-5.53948			D337	M15	EFAVIRENZ	-4.94012	16.6828	2.8992	5.15274	0.371781													D339	M15	Homochlorcyclizine dihydrochloride	15.5526	8.09302	-0.50908	9.15052	3.96897
		D335	N15	Minoxidil	12.2154	7.47805	7.3	10.3568	1.24202			D336	N15	Alprostadil	-10.092	17.2895	6.58582	8.81075	-2.4389			D337	N15	IRBESARTAN	-2.67186	18.0326	18.6701	11.0934	-5.05976													D339	N15	Glafenine hydrochloride	17.5169	11.3579	2.49044	4.82415	-15.5926
		D335	O15	Anethole-trithione	11.1012	7.23309	3.84466	12.896	13.0053			D336	O15	Tamoxifen	2.15696	16.6578	6.14394	10.0776	2.49279			D337	O15	REPAGLINIDE	2.6585	17.4681	8.02009	5.88144	8.63072													D339	O15	Telenzepine dihydrochloride	20.7884	5.39306	0.860662	9.81924	8.31425
		D335	P15	Fosinopril	17.2708	12.4827	7.3904	16.1723	6.90377			D336	P15	Pantothenic acid	-2.09622	17.2659	3.31621	10.2339	0.731156			D337	P15	Ethylestrenol	2.05166	21.9423	9.21473	5.22072	1.33913													D339	P15	Trifluoperazine dihydrochloride	23.1086	7.75736	3.25663	-5.21805	12.3523
		D335	A16	Nateglinide	-3.56547	-16.2036	6.59071	-3.22555	-1.71925			D336	A16	Crotamiton	-5.0183	8.58087	-1.14388	-5.45389	-14.0861			D337	A16	Alprazolam	-56.2482	8.34491	-0.482539	-3.97607	-3.45399													D339	A16	Moroxidine hydrochloride	-12.5499	4.55828	-6.49305	1.03472	-4.49517
		D335	B16	(R)-(-)-ApomorphineÂ·HCl	-4.58503	-1.63322	12.1969	-0.942444	-4.053			D336	B16	Diclofenac	-7.31074	8.87563	1.22494	-6.80206	-12.3121			D337	B16	LAMOTRIGINE	-10.0303	8.56926	0.277755	-5.41076	-3.82017													D339	B16	Azathioprine	9.85555	37.2152	1.02245	5.01947	-0.417694
		D335	C16	RanitidineÂ·HCl	-2.75351	-3.346	5.67781	3.08388	0.0182873			D336	C16	Enoxacin	-35.8451	9.18561	0.863932	-6.92317	-1.97582			D337	C16	N-Ethyl-o-crotonotoluidide|483-63-6	-11.0138	-0.057523	-0.524536	-6.43636	-2.50033													D339	C16	Famotidine	6.55986	1.90954	-0.386965	2.0826	-8.78751
		D335	D16	Amoxapine	-21.9846	-3.05376	9.75056	2.89994	2.09295			D336	D16	Famciclovir	-35.9428	12.7023	-2.23404	-9.49273	-5.60204			D337	D16	AMFEBUTAMONE HCl|31677-93-7	-11.4873	1.20575	-0.13716	-5.43647	-7.16289													D339	D16	Ampicillin trihydrate	8.8062	-21.4562	-7.08868	0.532117	-6.66824
		D335	E16	Butyrylcholine	-4.08142	-18.3102	2.94573	0.235071	-11.4672			D336	E16	AmitriptylineÂ·HCl	-35.9045	4.49939	1.84821	2.75552	-4.69709			D337	E16	ALFUZOSIN	-7.09083	3.24015	0.568524	-9.55949	-6.1824													D339	E16	Tioconazole	11.8496	-4.48319	-0.638431	1.61207	-20.425
		D335	F16	Olopatadine	2.93733	-7.3119	4.25126	2.75393	0.587625			D336	F16	Gatifloxacin	-17.1176	6.88133	4.09592	1.64514	-8.76607			D337	F16	Amisulpride	-5.50825	-2.88448	0.177845	-7.85845	-11.8163													D339	F16	Diltiazem hydrochloride	9.39128	-17.249	-0.822015	1.43174	-8.26112
		D335	G16	Azathioprine	1.33746	31.3826	12.8807	14.1271	-5.5705			D336	G16	Idoxuridine	-25.3712	7.12731	1.48506	-7.12111	-6.413			D337	G16	LOFEPRAMINE	0.489144	12.1215	2.63347	-5.99922	-9.17426													D339	G16	Loperamide hydrochloride	16.1603	7.87137	-2.26848	2.167	-5.967
		D335	H16	Eprosartan mesylate	-7.80463	5.686	9.11073	6.10254	9.57916			D336	H16	Levofloxacin	-0.652662	10.0523	3.62113	-5.96737	-0.540739			D337	H16	PEROSPIRONE HCl	-13.9292	10.4785	4.27647	-13.8038	-4.67189													D339	H16	Josamycin	18.2874	7.67378	-2.50791	-1.12629	-15.3469
		D335	I16	Troleandomycin	9.35628	-3.24406	9.20339	3.29192	4.47684			D336	I16	Tibolone	-5.38138	8.36903	1.60174	-3.89452	-15.204			D337	I16	PTEROSTILBENE	-0.545057	11.6556	-2.90756	-13.7519	-10.0978													D339	I16	Glutethimide, para-amino	11.7789	2.83941	-7.91153	5.2649	-9.46582
		D335	J16	Mevastatin	32.3941	14.4017	29.0508	45.1495	7.73805			D336	J16	Tramadol	-1.62622	9.8995	5.18787	-0.395889	-8.50305			D337	J16	ROXATIDINE ACETATE HCl	1.98668	5.43885	2.65972	-0.879704	-5.75829													D339	J16	Nortriptyline hydrochloride	16.7427	-3.83813	-1.60181	-2.173	-3.86416
		D335	K16	Plicamycin	53.6424	60.879	62.3575	62.7813	79.2626			D336	K16	Benzamil	1.50548	12.0252	6.64573	-6.81711	-1.31316			D337	K16	DEXBROMPHENIRAMINE MALEATE	0.912963	14.7894	2.63076	-1.77137	-7.87386													D339	K16	Dyclonine hydrochloride	19.3107	6.48526	-2.8746	1.22319	-1.77306
		D335	L16	Lapatinib ditosylate	21.5165	5.97982	7.62764	13.8937	3.17202			D336	L16	Dihydroergocristine	0.0426278	12.4334	7.6216	0.0901461	-4.96877			D337	L16	ANAGRELIDE HCl	5.83106	11.9714	3.91923	-1.49298	-0.0882541													D339	L16	Prednisolone	17.4079	13.7046	6.45887	1.73941	0.0751849
		D335	M16	Zafirlukast	10.7105	6.98489	6.50119	7.95168	-1.8775			D336	M16	amrinone	-0.608406	13.3209	6.2443	0.672929	-2.47266			D337	M16	TEGASEROD MALEATE	0.874881	23.8485	11.4683	2.33346	-1.36727													D339	M16	Diethylcarbamazine citrate	18.9374	6.92825	-5.39271	0.755849	1.68622
		D335	N16	Tolazamide	11.3023	0.705506	9.06996	10.8203	4.04036			D336	N16	Misoprostol	-9.78726	19.9281	3.9026	7.28513	2.01278			D337	N16	MILRINONE|78415-72-2	-1.95077	17.9106	6.4969	5.58899	5.68582													D339	N16	Pimethixene maleate	19.9436	10.975	2.4363	-8.46252	-12.0632
		D335	O16	Anastrozole	10.7443	5.45546	6.71169	10.3351	1.13056			D336	O16	Amprenavir	-0.895017	19.1005	6.06381	10.8465	5.30671			D337	O16	LEVOCETIRIZINE	1.75035	20.2637	6.87222	8.11888	6.94587													D339	O16	Econazole nitrate	23.3662	7.73476	3.75562	7.04694	12.1252
		D335	P16	Gemcitabine	62.5948	47.2665	39.4045	24.3672	43.4522			D336	P16	Capecitabine	1.30713	18.7904	8.30653	10.1322	11.3783			D337	P16	CPD000326936	2.49567	18.2143	7.3874	8.90473	5.66117													D339	P16	Enalapril maleate	23.0701	8.51237	3.71964	10.5874	11.6538
		D335	A17	DL-Isoproterenol	-47.1287	-16.6804	7.42531	7.18904	1.85385			D336	A17	Cyclophosphamide	-3.40109	8.80387	-0.747605	-10.9118	-1.87073			D337	A17	DOCETAXEL	64.0233	36.4593	62.2909	79.0957	62.7313													D339	A17	Baclofen (R,S)	-14.8007	4.2957	-8.99555	3.04941	-25.8759
		D335	B17	ChlorpromazineÂ·HCl	-7.17935	1.94978	8.3415	-8.27431	0.578174			D336	B17	2',3' - Dideoxycytidine	-10.5378	10.3046	4.74569	-6.59767	1.18324			D337	B17	HONOKIOL	-36.1422	12.1449	3.75802	-8.42799	-9.60848													D339	B17	Lynestrenol	8.51195	8.41198	-3.20794	4.43905	-17.436
		D335	C17	NaltrindoleÂ·HCl	-6.05484	-26.4577	4.9907	-3.49549	1.19008			D336	C17	Enrofloxacin	-39.8174	4.01625	-0.953902	-11.1547	0.718798			D337	C17	TOLTERODINE TARTRATE	-14.1286	1.77195	-0.497679	-2.99864	-10.2497													D339	C17	Danazol	16.5039	3.12209	0.32592	2.20845	-13.9507
		D335	D17	Mesulergine	-7.97453	-18.0279	1.16695	3.28862	1.28412			D336	D17	Fenbendazole	59.0872	27.8286	66.2866	62.4326	40.4021			D337	D17	CARMOFUR	-8.45573	9.36727	-0.359717	10.0858	5.9195													D339	D17	Haloperidol	13.0424	5.64243	-0.742112	5.51046	-0.0854816
		D335	E17	FAMOTIDINE	2.22512	-17.2103	9.35894	-0.763835	-12.9651			D336	E17	Floxuridine	17.0793	26.4914	1.96493	11.1869	5.73729			D337	E17	PAROXETINE	-15.7898	10.3117	1.6556	-6.43273	-10.2244													D339	E17	Perphenazine	10.6694	5.9247	-0.425477	2.13213	-13.4908
		D335	F17	Manidipine	2.54402	-4.82874	8.02605	-3.3427	-0.169565			D336	F17	Gentamycin	-8.13204	5.56069	4.88825	-1.30733	-11.6486			D337	F17	OLMESARTAN MEDOXOMIL	-27.0053	0.463067	1.95681	-10.8959	-10.819													D339	F17	Methotrexate	18.7795	83.5322	28.2503	44.8537	-28.3019
		D335	G17	Sildenafil	4.05597	-17.953	9.91979	-3.83178	-9.94758			D336	G17	Ifosfamide	-34.0771	8.75369	3.0645	-10.9831	-15.7961			D337	G17	LOSARTAN Potassium|124750-99-8	-0.626379	6.02245	2.95143	-3.78191	-5.23892													D339	G17	Chlortetracycline hydrochloride	15.7072	2.66922	-9.13596	2.94794	-12.7359
		D335	H17	Sodium Phenylacetate	-25.219	0.895339	8.57937	2.83937	-0.640642			D336	H17	Leflunomide	-13.329	14.625	8.91019	-7.69021	-4.64863			D337	H17	TEMOZOLOMIDE	-20.0585	9.00481	4.13854	-9.67095	-6.84795													D339	H17	Paclitaxel	79.7379	48.2296	68.8999	81.5747	56.4542
		D335	I17	Carbidopa	7.33683	-0.953374	9.35789	5.01852	1.585			D336	I17	Tioconazole	-0.43183	14.8653	5.94073	-6.40854	-2.89167			D337	I17	TICLOPIDINE HCl	-1.71674	-14.9952	-0.100754	-4.16869	-4.14653													D339	I17	Dropropizine (R,S)	14.8656	8.39993	-4.33747	0.243475	-3.23276
		D335	J17	Simvastatin	32.5339	16.0534	32.7791	45.5143	0.797583			D336	J17	Triamcinolone	-3.25228	14.5974	10.4112	-2.0047	-9.68377			D337	J17	LOXOPROFEN SODIUM	1.65853	12.9269	1.89838	-3.24874	-2.19255													D339	J17	Niflumic acid	17.794	2.66912	-8.35533	-4.73943	-8.75234
		D335	K17	Rifampicin	18.9949	5.23813	9.76735	6.88294	4.75694			D336	K17	Bupivacaine	-1.25275	13.1802	2.62491	-1.1473	-4.26992			D337	K17	ZAFIRLUKAST	3.1437	18.5868	2.17335	0.323809	-2.53462													D339	K17	Dimenhydrinate	17.9743	6.90851	-6.86738	-0.477056	-3.17059
		D335	L17	Methyl salicylate	15.1353	3.7488	9.19497	10.3096	8.84088			D336	L17	Fluperlapine	0.642147	17.2271	3.55564	1.37575	0.941435			D337	L17	TERBINAFINE HCl	3.43513	22.2052	1.6326	1.75034	-5.1841													D339	L17	Fenofibrate	21.4665	-0.817757	2.43106	2.16393	-0.986827
		D335	M17	Zileuton	9.17156	-5.07531	6.46161	9.58618	3.09266			D336	M17	Irsogladine	-24.6536	13.9397	3.91564	0.926409	-0.129521			D337	M17	ISRADIPINE	-0.793061	18.146	8.57591	-0.573349	2.17289													D339	M17	Chenodiol	17.5141	11.2061	-3.58269	8.63261	4.0595
		D335	N17	Nicorandil	10.5151	-4.93811	5.72942	12.7376	7.43124			D336	N17	Argatroban	-2.38506	17.4353	4.50786	5.58366	2.88893			D337	N17	VALSARTAN	2.03507	21.712	5.78549	4.4596	-5.48099													D339	N17	Pergolide mesylate	18.5175	9.83815	4.85979	4.62486	8.38662
		D335	O17	Bicalutamide	12.2383	5.71271	7.73969	13.5333	1.77137			D336	O17	Aprepitant	1.39194	14.4246	7.11471	12.297	6.8858			D337	O17	Piroxicam	3.87982	19.7165	5.58503	8.03603	7.75629													D339	O17	Bupivacaine hydrochloride	20.7837	5.5703	2.9508	11.992	11.6659
		D335	P17	Ginkgolide A	14.3725	8.90909	7.53367	16.3482	4.52011			D336	P17	Phenylpropanolamine	-0.8833	19.0434	5.45358	11.3563	12.4612			D337	P17	Glycopyrrolate	-42.5996	22.0386	3.90612	7.70453	-2.1679													D339	P17	Minocycline hydrochloride	23.4463	3.72323	-4.53318	5.47573	6.74255
		D335	A18	Acetylcholine	-17.7943	-6.1027	6.15074	-3.52898	-3.70346			D336	A18	Cyproterone Acetate	-4.60191	11.3945	-2.71793	-10.5554	-11.2857			D337	A18	Methyltestosterone	5.96779	16.2598	20.2698	6.33782	-5.34149													D339	A18	Acyclovir	9.56136	-3.46654	-4.94178	2.39555	-21.4331
		D335	B18	Domperidone	-7.55088	-3.19816	7.27758	-5.03365	-11.9473			D336	B18	Diethylstilbestrol	-8.1535	13.4802	3.16399	-2.44337	-12.5139			D337	B18	TOSUFLOXACIN TOSYLATE	-27.3969	8.57946	-5.78101	-8.65966	0.30164													D339	B18	Guanabenz acetate	-4.35532	-7.21777	-0.369285	3.98429	-4.67905
		D335	C18	IdazoxanÂ·HCl	-19.1696	-8.13491	9.09417	1.17074	-1.26778			D336	C18	Ethisterone	-17.0819	6.36398	2.63879	-4.34422	-18.0408			D337	C18	MECILLINAM	-6.89849	-0.0867732	0.100444	-9.68219	-2.44543													D339	C18	Nicorandil	-1.14823	11.2524	-2.61927	1.60835	-4.93316
		D335	D18	Amfebutamone	-25.086	-17.6952	4.36972	0.129719	2.02046			D336	D18	Fenbufen	-8.96354	5.02419	1.3039	1.25156	-4.65827			D337	D18	ATOMOXETINE HCl	-21.9602	1.27869	2.87742	-7.35705	-1.96051													D339	D18	Naltrexone hydrochloride dihydrate	10.685	-4.22475	-3.72584	-11.7926	-19.8152
		D335	E18	Terfenadine	2.03948	-12.8454	2.46412	1.3255	-7.513			D336	E18	Fluocinolone acetonide	-64.8889	12.8533	10.9399	-10.1548	3.27991			D337	E18	ARTESUNATE	-10.0449	15.2558	1.59076	-20.7858	25.5638													D339	E18	Mefloquine hydrochloride	14.2285	-3.22429	1.37349	1.46726	-14.4186
		D335	F18	Tolcapone	-17.5177	-15.2849	5.14527	3.13132	0.964502			D336	F18	Gemfibrozil	-34.3579	8.94404	3.91125	-1.64709	-11.3034			D337	F18	ITRACONAZOLE	-10.1233	8.45701	-0.805769	-11.7444	-13.1849													D339	F18	Astemizole	15.4413	3.50801	1.63001	-13.4169	-4.76667
		D335	G18	Atovaquone	-2.60242	-3.31991	8.95983	-1.51081	1.24296			D336	G18	Imiquimod	-36.3359	10.7403	2.87694	-6.47333	-16.6225			D337	G18	CEFPODOXIME PROXETIL	3.10313	6.94501	2.4498	-11.0382	-3.40803													D339	G18	Tamoxifen citrate	17.0334	8.50809	-0.166555	-13.4622	-5.32881
		D335	H18	Ozagrel	2.56376	-11.6938	10.1206	6.51646	6.67975			D336	H18	Lisinopril	-7.54602	13.8782	6.17304	-7.93501	-9.17777			D337	H18	Buflomedil HCl|35543-24-9	5.24782	16.6473	4.29633	-3.02588	-5.47912													D339	H18	Ivermectin	19.0218	-19.2401	4.53164	1.58665	-5.43634
		D335	I18	Nimesulide	7.58725	3.19028	5.35305	3.51125	-2.12261			D336	I18	Tinidazole	-3.84072	14.8263	4.45975	-5.5826	-4.42862			D337	I18	Physostigmine	-5.23478	16.5627	3.87122	-4.16069	-11.2593													D339	I18	Pinacidil	17.2666	2.64327	-5.61591	-10.1493	-6.76548
		D335	J18	Suramin	12.5956	6.64916	7.67263	7.15472	4.07231			D336	J18	Trimethoprim	-1.08739	9.18729	5.18803	-3.64362	-2.08159			D337	J18	LOBELINE HYDROCHLORIDE	0.556612	14.391	2.88275	-2.76714	-4.26605													D339	J18	Isotretinoin	18.439	1.58222	-3.14028	1.8762	-7.94007
		D335	K18	Etoposide	30.5825	10.0535	20.6839	19.6237	39.8494			D336	K18	Astemizole	2.77718	9.89518	5.08999	-1.3666	1.21282			D337	K18	Doxylamine succinate salt|562-10-7	-1.41096	16.0619	2.64621	-11.3945	-4.48759													D339	K18	Disopyramide	19.5543	3.67517	-3.95102	-1.18651	1.13176
		D335	L18	Pioglitazone	-20.9636	8.97671	9.71669	7.76666	9.79318			D336	L18	Fluoxetine	2.27171	16.4139	4.36996	2.38243	1.44451			D337	L18	Milnacipran	-1.04392	17.1759	3.94393	0.538015	-0.987251													D339	L18	Bumetanide	19.5614	2.28897	-1.29529	2.75803	-2.28955
		D335	M18	Pentamidine	6.31856	8.04083	-5.936	-2.53648	-5.42374			D336	M18	Milrinone	-17.0731	13.7794	2.3952	-1.98944	-8.64589			D337	M18	5-fluoro-2-pyrimidone	-29.2508	16.9234	6.08418	4.28217	1.87864													D339	M18	Perhexiline maleate	15.3689	14.5923	-4.68202	5.71367	-17.7772
		D335	N18	Bexarotene	12.8317	3.61585	11.9704	4.10669	10.0252			D336	N18	Cilastatin	-0.508051	20.4424	7.40816	-2.14481	0.964692			D337	N18	Chlorpheniramine|113-92-8	-1.02802	20.6804	7.05593	3.37014	4.47749													D339	N18	Acemetacin	13.9389	3.43618	2.30096	6.91861	2.28236
		D335	O18	Clodronic acid	12.1784	8.58608	7.81302	5.76815	0.586453			D336	O18	Bosentan	3.16618	15.2919	5.80557	7.15033	6.01101			D337	O18	DOFETILIDE	5.03753	20.0828	7.64689	6.37864	1.31619													D339	O18	Clemastine fumarate	21.3889	7.94424	5.84685	3.51708	13.4094
		D335	P18	Granisetron	12.4228	7.25514	8.08562	14.1424	-12.0417			D336	P18	Succinylcholine	-0.0576636	20.5835	7.32637	12.2717	8.48756			D337	P18	FORMOTEROL FUMARATE DIHYDRATE	-10.0248	18.6557	10.3128	6.16621	6.74213													D339	P18	Glibenclamide	22.1925	10.4474	8.46067	12.9766	10.3965
		D335	A19	Atropine	-3.13651	1.09915	5.00376	3.62402	-0.837633			D336	A19	Cyclocytidine	-7.81932	27.3236	29.5887	-5.41949	-16.261			D337	A19	4-Chloro-N-(2-morpholin-4-yl-ethyl)-benzamide	-33.6664	9.86178	0.742303	-0.0446245	2.51488													D339	A19	Diazoxide	-0.747529	2.66116	-5.01314	-10.9518	-7.16122
		D335	B19	FluphenazineÂ·2HCl	-8.88348	2.81361	11.3282	3.17959	-6.83462			D336	B19	Diflunisal	-3.47101	11.0985	2.8986	-0.675598	-13.3651			D337	B19	HALOMETASONE MONOHYDRATE	-12.5559	15.8154	6.92844	-2.77126	-8.19252													D339	B19	Disulfiram	16.1052	15.3301	6.79033	27.6592	56.4303
		D335	C19	SpiperoneÂ·HCl	0.721564	-18.302	7.8852	-0.40465	-6.93359			D336	C19	Esomeprazole	-42.2052	11.1427	1.53059	-10.6257	3.91649			D337	C19	TRICLABENDAZOLE	-5.40556	1.70839	1.44204	-5.90093	-9.65614													D339	C19	Pioglitazone	12.8698	9.83584	-3.22761	3.54764	-3.03741
		D335	D19	Metoclopramide	2.92277	-15.0071	7.32992	6.05979	4.2568			D336	D19	FenoldopamÂ·HCl	-38.8656	5.66898	3.86367	-8.46484	0.610787			D337	D19	ROFECOXIB	-23.2187	7.32649	-4.86621	-4.03597	-3.85337													D339	D19	Chlorpheniramine maleate	14.0501	0.706851	-2.17421	-0.687428	-3.9475
		D335	E19	Isoniazid	1.11456	-6.26866	2.12722	1.14328	-4.12267			D336	E19	Flubendazole	45.8951	20.532	51.8439	27.6247	21.8222			D337	E19	BISOPROLOL FUMARATE	-4.33017	9.04195	-1.68868	-2.54251	-8.14594													D339	E19	Isoconazole	13.572	1.84859	-4.60239	3.45262	-7.51199
		D335	F19	Gestrinone	-28.2022	-21.5375	7.91699	2.56968	-3.03024			D336	F19	Gliclazide	-43.6606	5.15033	1.29355	-8.72713	-9.33239			D337	F19	EZETIMIBE	-4.10509	9.72728	2.34414	-6.85774	-21.3924													D339	F19	Clindamycin hydrochloride	11.9897	-4.23837	-4.15334	5.0486	-13.9564
		D335	G19	Sertaconazole	-9.519	-5.2717	7.77758	6.41783	0.292997			D336	G19	Indapamide	-6.89384	10.5674	3.61847	-3.91179	-5.50415			D337	G19	TIAGABINE HCl	1.43631	-5.82257	1.85442	-1.33867	-3.09442													D339	G19	Nicergoline	16.7685	-2.50674	-3.58244	-8.16684	-5.59642
		D335	H19	Entacapone	-11.5367	-6.6122	11.5959	7.74592	6.49159			D336	H19	Lomefloxacin	-29.4878	10.3793	5.59514	-5.36961	-18.544			D337	H19	IDARUBICIN HCl	67.5797	72.054	73.1578	64.6581	87.7871													D339	H19	Gallamine triethiodide	16.9342	6.20557	-1.98953	-0.147812	-12.9766
		D335	I19	Ketoprofen	8.36151	0.223985	8.10311	4.53165	4.99861			D336	I19	Tobramycin (free base)	-5.52676	14.0814	5.43581	-3.33926	-4.76102			D337	I19	RIZATRIPTAN BENZOATE	-1.09766	17.5236	1.53486	-2.47267	-3.90648													D339	I19	Albendazole	72.7526	35.0281	60.4402	43.3283	34.9888
		D335	J19	Goserelin	8.30192	-1.02307	10.7466	8.36021	6.54626			D336	J19	Tropisetron	-0.787657	13.3491	5.76074	-3.33897	-7.13151			D337	J19	RIFAPENTINE	6.00544	19.9564	7.63677	-3.65185	-8.66632													D339	J19	Retinoic acid	21.2917	1.03002	4.09777	3.78584	-6.6764
		D335	K19	Mitomycin C	36.9152	31.988	10.809	36.1479	29.9646			D336	K19	Ketotifen	-2.05267	15.6032	6.4782	-0.0598495	0.475045			D337	K19	LOTEPREDNOL ETABONATE	-7.30759	16.1519	8.81064	3.6212	2.06985													D339	K19	Clotrimazole	17.3929	8.05993	1.83011	6.37659	0.562041
		D335	L19	Pranlukast	-8.71795	1.0803	8.49793	10.7159	11.2966			D336	L19	Ondansetron	0.617313	15.4496	6.24513	2.69475	0.010795			D337	L19	ENALAPRILAT	1.65393	18.5574	3.91478	1.57	-7.50784													D339	L19	Labetalol hydrochloride	19.8356	10.3887	1.75905	-1.39564	2.91026
		D335	M19	Bortezomib	94.0464	95.0968	92.2956	92.5403	93.1393			D336	M19	Rolipram	-2.38366	18.7897	7.36721	0.35452	-6.19367			D337	M19	Donepezil	0.202187	21.4864	8.73634	1.67023	5.36242													D339	M19	Oxybutynin chloride	15.11	13.4091	-4.63396	9.85515	5.81352
		D335	N19	Tranexamic acid	7.29136	0.711036	9.83317	13.4327	12.033			D336	N19	Artesunate	8.57637	25.194	8.49912	7.64611	32.6965			D337	N19	Nimetazepam	-52.6034	22.1016	7.74032	6.42665	4.6649													D339	N19	Benzydamine hydrochloride	18.1565	12.9765	6.32716	3.11517	7.72899
		D335	O19	Clindamycin palmitateÂ·HCl	11.9244	9.76847	7.02949	15.4868	6.27507			D336	O19	Efavirenz	-0.00315599	16.2106	4.2983	11.1645	3.48435			D337	O19	CPD000466365	1.87317	21.9664	7.47423	8.95202	1.72094													D339	O19	Oxytetracycline dihydrate	21.7381	9.33698	-2.47032	3.84932	9.6057
		D335	P19	Nedaplatin	12.0375	7.41777	7.35559	15.9012	7.25135			D336	P19	Trifluperidol	1.76299	19.6549	5.78046	10.8137	7.67116			D337	P19	TELMISARTAN	3.52099	24.1411	10.753	4.82375	-2.98983													D339	P19	Guanethidine sulfate	21.6255	1.66091	4.16345	4.0144	10.664
		D335	A20	Decamethonium	-5.12326	-5.72314	4.56857	1.92184	-2.99673			D336	A20	Cytarabine	4.32058	26.3677	32.6347	15.7379	4.39417			D337	A20	FLUBENDAZOLE	18.4753	26.4198	50.1629	5.06544	-1.61245													D339	A20	Amidopyrine	-11.5077	4.47791	-0.887184	-14.2973	-11.2732
		D335	B20	Pergolide mesylate	-20.6799	-0.860066	11.3637	-4.63533	-9.66647			D336	B20	Disulfiram	1.26478	22.7369	8.94482	51.7862	49.4223			D337	B20	TACROLIMUS	-6.2637	8.23754	1.81349	-13.6769	-10.4923													D339	B20	Acetylsalicylsalicylic acid	8.40842	3.62269	-0.972047	4.26909	-6.28853
		D335	C20	L-(+)-Epinephrine tartrate	-6.85256	-16.4277	4.48685	3.16963	-3.20192			D336	C20	Estradiol	-26.5946	10.1638	2.76295	-5.9243	-9.36849			D337	C20	VALACICLOVIR HYDROCHLORIDE	-5.89933	5.72651	0.12793	-6.53684	-10.2461													D339	C20	Nomifensine maleate	14.256	-9.55082	-1.8546	-0.785966	-2.14365
		D335	D20	Naltriben methanesulfonate hydrate	-0.324652	-11.3533	3.27522	3.89783	10.2319			D336	D20	Fenoprofen	-6.56068	12.3489	-0.246239	-11.0006	-3.87154			D337	D20	CLARITHROMYCIN	-18.7748	5.16849	0.226061	-2.12735	-22.2288													D339	D20	Nalbuphine hydrochloride	14.644	4.98448	1.10966	-0.525478	-3.23441
		D335	E20	Ticlopidine	-10.2619	-14.3991	5.80061	4.12331	0.957706			D336	E20	Flutamide	-16.2402	11.6665	3.36459	-7.37029	-9.08864			D337	E20	ARIPIPRAZOLE	-32.6534	6.7703	-0.604611	-6.32829	-11.5987													D339	E20	Spironolactone	9.68128	-0.108273	-2.95563	0.112155	-20.5459
		D335	F20	Olmesartan	-39.5844	-14.454	11.6623	2.21531	-0.649078			D336	F20	Glimepiride	-59.3804	11.9576	6.4972	-7.51549	-4.296			D337	F20	TRIMEBUTINE MALEATE	-22.1861	4.03765	1.65128	-7.36141	-9.03234													D339	F20	Terfenadine	9.97558	4.34865	-5.58849	4.90783	-8.42742
		D335	G20	Cefepime	-12.6055	-7.22046	12.4976	6.73668	8.83955			D336	G20	Itopride	-37.6643	15.0753	3.32301	-4.72261	-2.69773			D337	G20	Mestanolone	-6.37919	-3.27646	3.39182	-0.80647	-0.939506													D339	G20	Canrenoic acid potassium salt	15.6873	0.377847	-3.47293	4.14891	-0.829948
		D335	H20	Bleomycin	-1.52455	17.2931	27.4165	11.7097	32.5826			D336	H20	Loratadine	-28.0235	10.6499	6.9236	-0.728201	-2.21052			D337	H20	NISOLDIPINE	4.44684	15.9452	19.2964	-0.606733	6.14283													D339	H20	Neomycin sulfate	19.1146	3.49965	1.06624	-1.47769	0.61469
		D335	I20	Meloxicam	6.74456	-1.85782	11.4945	8.53444	3.78682			D336	I20	Tosufloxacin	-6.2919	14.363	-3.26673	1.8023	-8.73337			D337	I20	ITOPRIDE HCl	-0.259529	16.3527	4.22585	-22.9068	-3.70454													D339	I20	Clonidine hydrochloride	18.9496	5.95865	-1.67278	-3.13825	-3.25665
		D335	J20	Guaiacol	11.8654	6.81843	12.3193	9.86691	9.49402			D336	J20	Tylosin	0.657748	15.7067	3.25801	-0.417603	-15.3097			D337	J20	RIFAXIMIN	1.57696	20.2893	5.19726	-1.69563	-4.49342													D339	J20	Antazoline hydrochloride	16.3777	8.93603	-4.59455	0.230441	-0.461989
		D335	K20	Puromycin	12.4617	95.0536	90.1578	93.7689	70.6904			D336	K20	LevocabastineÂ·HCl	-1.03281	13.9356	6.81362	1.53299	0.664403			D337	K20	MONTELUKAST Na	-0.913274	21.8444	6.59433	2.63271	0.983062													D339	K20	Vinpocetine	17.4923	4.58633	-4.51064	4.68605	3.3774
		D335	L20	Rivastigmine	16.0761	8.57628	11.616	9.1885	12.9267			D336	L20	Ketanserin	2.16091	17.5224	7.35491	0.969982	0.137196			D337	L20	2',3'-DIDEOXYCYTIDINE	3.28522	18.9078	5.73516	4.03515	-6.97245													D339	L20	Cinnarizine	18.2169	14.8543	0.69517	2.11786	2.40417
		D335	M20	Bambuterol	3.91568	5.76565	9.76607	15.3359	13.3178			D336	M20	Siguazodan	-0.298108	20.917	4.78702	1.50095	1.77506			D337	M20	1H-Imidazol-2-amine, N-(2,6-dichlorophenyl)-4,5-dihydro- [CAS]|4205-91-8	-1.99935	18.0616	9.46982	0.470278	-2.65523													D339	M20	Spiperone	16.6101	10.5529	0.546192	-10.7912	4.51119
		D335	N20	Celecoxib	-9.38635	1.18456	8.49823	14.2237	10.6585			D336	N20	Picotamide	0.772431	17.7075	6.80895	-0.817353	-1.24397			D337	N20	6H-Pyrido[2,3-b][1,4]benzodiazepin-6-one, 11-[[2-[(diethylamino)methyl]-1-piperidinyl]acetyl]-5,11-dihydro- [CAS]	-11.1517	24.2671	10.2679	0.00476406	4.58613													D339	N20	Fipexide hydrochloride	19.4931	4.46232	3.49844	11.5238	6.58529
		D335	O20	Vorinostat	32.6221	47.7194	36.1876	50.7604	45.6465			D336	O20	Taurocholic acid	0.410681	19.2915	5.81285	10.0221	5.57926			D337	O20	1H-Indole-2-propanoic acid, 1-[(4-chlorophenyl)methyl]-3-[(1,1-dimethylethyl)thio]-Alpha,Alpha-dimethyl-5-(1-methylethyl)- [CAS]	-1.86783	22.5989	9.61326	10.2224	2.4452													D339	O20	Pimozide	25.0699	15.6371	8.08652	6.94657	11.5013
		D335	P20	Oxaliplatin	15.754	30.0322	12.744	28.5677	19.1319			D336	P20	L-thyroxine	6.86824	16.9725	12.9256	4.06736	8.87854			D337	P20	1H-Imidazole-5-carboxylic acid, 1-(1-phenylethyl)-, ethyl ester, (R)- [CAS]	6.45722	15.2406	9.23533	-2.68526	7.56827													D339	P20	Quinacrine dihydrochloride dihydrate	29.2309	49.548	32.9805	22.8171	21.6876
		D335	A21	Mecamylamine	-31.2297	-3.56293	5.20572	4.4648	-3.87592			D336	A21	Dacarbazine	-0.449405	8.2713	4.8233	-2.46014	-8.6167			D337	A21	PICEID|27208-80-6	-16.6496	14.8044	-0.635881	4.14904	-1.31019													D339	A21	Busulfan	0.55549	2.09994	-5.26587	-9.92887	-3.38954
		D335	B21	S(-)-Raclopride	1.01258	-3.61146	8.65613	2.36037	-2.15065			D336	B21	Doxazosin	-3.49005	14.4432	6.5314	-7.15257	-12.7486			D337	B21	1-(2-Methyl-5-nitro-imidazol-1-yl)-propan-2-ol	-4.38869	11.0585	2.97624	-2.22168	-1.51276													D339	B21	Mianserine hydrochloride	10.3196	7.21278	0.886127	-13.5566	1.23025
		D335	C21	Xylazine	-3.02225	-4.03487	10.6593	7.48416	0.153494			D336	C21	Estriol	-32.8599	8.42918	2.23853	-9.85221	-2.28798			D337	C21	NIFEKALANT HCl	-12.1587	12.9724	3.61943	-0.144129	-8.71796													D339	C21	Dizocilpine maleate	12.7457	-2.18578	-5.88549	-7.78781	-10.8266
		D335	D21	Vitamin A acetate	3.25462	-8.97906	14.3041	7.5963	7.01804			D336	D21	Fenofibrate	-17.3071	10.7539	4.12084	-10.7801	-0.3073			D337	D21	NATEGLINIDE	-25.8147	2.07792	4.15603	-2.8989	-10.7211													D339	D21	Picotamide monohydrate	15.0292	3.17802	2.49205	0.468836	-15.243
		D335	E21	Amorolfine	-1.00878	-14.515	9.56094	8.77692	4.34171			D336	E21	Fluconazole	-54.9895	12.6059	7.71457	-10.5776	0.694471			D337	E21	MEGESTROL ACETATE	-36.8839	10.1982	2.13144	-25.4346	-3.4823													D339	E21	Pirenzepine dihydrochloride	12.2379	-7.14216	-2.72024	1.54272	-16.8296
		D335	F21	Nisoldipine	1.74748	-9.99848	19.0936	4.13911	8.27857			D336	F21	Guaifenesin	-31.4252	11.3363	6.24048	-7.05647	-16.9053			D337	F21	ORMETOPRIM	-5.94245	9.72595	4.0376	-3.49245	-6.80729													D339	F21	Cefotaxime sodium salt	10.8634	4.06461	-1.94325	4.97502	-9.8432
		D335	G21	Aripiprazole	-4.35781	-4.85793	9.97838	12.2917	3.42447			D336	G21	Itraconazole	0.86992	18.0761	6.51517	-0.897546	-2.94295			D337	G21	ZILEUTON|111406-87-2	1.46836	13.9338	3.4177	4.16044	-3.11892													D339	G21	Thioproperazine dimesylate	18.7727	8.93564	-0.0778131	-5.07728	-5.06634
		D335	H21	Bopindolol	-19.1874	-11.6475	13.0974	7.69423	7.23159			D336	H21	Lorglumide	-17.7137	18.4436	7.35058	1.06121	-1.14219			D337	H21	STAVUDINE	0.838786	14.2306	11.1504	0.865467	-0.759488													D339	H21	Dihydrostreptomycin sulfate	18.6354	5.10816	0.401505	3.77574	-0.910476
		D335	I21	Terbinafine	10.3488	1.63308	12.9501	11.6008	6.60297			D336	I21	TopotecanÂ·HCl	10.8856	31.713	18.3791	6.11584	4.41343			D337	I21	Acetamide, 2-amino-N-(1-methyl-1,2-diphenylethyl)-, (+/-)- [CAS]	-2.49331	19.6268	4.83367	2.58138	1.40912													D339	I21	Bupropion hydrochloride	15.3334	5.44049	-2.74491	-1.71635	-1.00761
		D335	J21	Retinoic Acid	5.26864	-8.24493	20.3428	4.93422	9.6404			D336	J21	Valaciclovir	2.2002	17.2639	8.60346	0.113581	-3.4792			D337	J21	Altanserin	3.91337	17.5105	11.1186	2.06154	-8.28693													D339	J21	Ethacrynic acid	19.3896	5.79474	-0.240427	-2.75218	-0.578361
		D335	K21	Delavirdine mesylate	13.6808	-7.11431	10.8552	10.7388	13.6315			D336	K21	Naloxone	3.48125	16.369	3.96992	5.17789	3.49943			D337	K21	CPD000058420	-3.33573	16.4388	5.10484	4.61528	-0.240433													D339	K21	Clomipramine hydrochloride	16.6714	4.05222	-1.39493	9.96308	7.21562
		D335	L21	Rofecoxib	10.2759	0.444415	10.3575	12.3737	13.0159			D336	L21	Tiotropium Bromide	1.47657	20.3995	3.93958	2.9678	1.08584			D337	L21	CPD000466311	2.89135	19.4255	7.5511	7.34257	-9.36532													D339	L21	Methylprednisolone, 6-alpha	18.2666	16.8138	5.87097	2.29871	4.51178
		D335	M21	Fentiazac	-5.06027	9.257	10.0353	12.7433	11.1461			D336	M21	TrequinsinÂ·HCl	5.08763	21.5265	12.8805	0.666622	4.25239			D337	M21	Azasetron	-5.01479	21.6682	9.24897	4.99269	2.14901													D339	M21	Pyrilamine maleate	16.7121	12.8636	-2.18988	1.27494	-8.38234
		D335	N21	Levetiracetam	10.9703	10.9412	11.8555	13.5672	6.81988			D336	N21	Butoconazole nitrate	3.75914	18.4668	11.0713	12.915	7.94177			D337	N21	GR 89696	-9.75061	24.8877	11.1269	10.6881	-6.03177													D339	N21	Mifepristone	19.7778	8.97129	7.11511	1.18565	10.6463
		D335	O21	Didanosine	12.5318	10.1613	9.31143	17.6907	14.8087			D336	O21	Miglustat	5.89429	22.0801	7.20124	11.9519	7.42575			D337	O21	DELTA1-HYDROCORTISONE 21-HEMISUCCINATE SODIUM SALT	0.638742	30.0986	14.0168	14.6718	8.42644													D339	O21	Amodiaquin dihydrochloride dihydrate	25.7242	16.213	8.31711	15.9106	17.9783
		D335	P21	Anethole, trans-	14.3729	9.83614	8.34136	20.1602	8.58335			D336	P21	Cyproheptadine	8.41667	22.8857	9.27548	15.4296	10.4534			D337	P21	DIAZOXIDE	-27.4906	23.5682	10.0855	8.71251	5.72836													D339	P21	Clofilium tosylate	25.2811	18.2404	11.5127	24.0783	18.4159
		D335	A22	Neostigmine	-28.0789	0.810125	4.16468	7.47985	7.38422			D336	A22	Danazol	4.26696	10.2792	3.43196	8.16612	0.754899			D337	A22	CPD000058918	-6.17734	14.0443	0.320487	-0.784322	-8.66376													D339	A22	Pindolol	8.18954	4.52336	0.415991	-0.325729	4.73199
		D335	B22	Risperidone	-7.0042	2.21432	10.3003	7.53452	2.96261			D336	B22	Doxifluridine	-2.29145	16.2054	5.0671	19.9174	0.516011			D337	B22	OXICONAZOLE NITRATE	-6.93596	16.5899	10.5032	3.99231	-10.4079													D339	B22	Nocodazole	64.4504	44.6154	67.0957	64.1494	29.5118
		D335	C22	Norepinephrine-(+)-tartrate L (-)	-12.3961	-16.8788	11.4389	7.06149	4.08809			D336	C22	Estrone	-17.588	3.73046	0.662087	-5.06489	-0.632596			D337	C22	KITASAMYCIN	-0.984967	7.73897	-0.719434	1.35353	0.101483													D339	C22	Oxandrolone	14.9806	-12.0074	-2.74529	-11.4127	4.4226
		D335	D22	Levallorphan	3.97318	-11.8905	11.6968	11.8217	1.14103			D336	D22	Finasteride	-24.0863	11.177	6.49764	-2.21777	0.891809			D337	D22	FAMCICLOVIR	-12.8349	3.82703	3.58613	1.75794	4.66443													D339	D22	Triamcinolone	10.6997	-6.36335	3.88461	-6.81116	2.53773
		D335	E22	Clemastine	-17.4418	-2.18639	7.35343	6.91801	5.232			D336	E22	Formestane	-21.7849	11.9547	4.64195	-6.29588	-5.74518			D337	E22	CPD000326828	-2.40795	9.7259	3.91177	-2.27624	-0.725351													D339	E22	Dexamethasone acetate	11.9933	3.91979	5.91733	-8.04732	-2.28168
		D335	F22	Lacidipine	0.196605	-15.6132	11.1689	9.71538	5.38681			D336	F22	Hexestrol	-45.939	9.53333	9.52802	-5.92459	-1.43518			D337	F22	RUFLOXACIN HCl	-7.15091	11.8897	1.96934	-0.91042	-10.6273													D339	F22	Tetracycline hydrochloride	11.0628	-7.79327	-6.89884	-0.421726	-7.24903
		D335	G22	Candesartan	-11.9886	-1.34206	11.0962	2.83328	9.05404			D336	G22	(S)-(+)-Ketoprofen	0.465125	14.0081	3.62669	1.60229	2.33808			D337	G22	TAXIFOLIN-(+)|17654-26-1	2.96733	14.8006	7.90861	3.8384	7.19268													D339	G22	Dihydroergotamine tartrate	18.8616	0.989726	-1.3447	-2.8947	1.06065
		D335	H22	GuanfacineÂ·HCl	-2.16883	3.04472	10.8978	13.5521	11.2605			D336	H22	Losartan potassium	-1.57139	16.4933	7.75069	3.33852	2.1315			D337	H22	ALOSETRON HCl	2.62769	3.42373	9.22918	-0.245574	10.283													D339	H22	Gentamicine sulfate	19.2563	4.44738	1.78527	5.39987	2.37454
		D335	I22	Sodium Phenylbutyrate	10.5928	4.6261	11.916	10.8966	11.2973			D336	I22	Toremifene	-1.07968	15.2009	7.3065	7.90246	0.219907			D337	I22	2-CHLOROADENOSINE	0.523748	20.1326	3.67427	2.83972	-0.484214													D339	I22	Alprenolol hydrochloride	16.7385	3.7745	-1.77269	-1.0505	0.581372
		D335	J22	Troglitazone	14.6109	5.28034	14.5141	12.2722	14.2462			D336	J22	Vecuronium	2.35302	17.6094	8.25443	1.66119	1.30526			D337	J22	ORNIDAZOLE	4.18635	19.8141	5.91489	3.29189	-0.0496845													D339	J22	Praziquantel	18.4512	3.4694	-1.36427	5.45579	2.01863
		D335	K22	10-Hydroxycamptothecin	14.7051	81.9934	58.0172	34.9249	66.8246			D336	K22	Naloxonazine	2.50566	18.6226	6.61406	8.93745	2.02173			D337	K22	1,1-DIMETHYL-4-PHENYLPIPERAZINIUM IODIDE	0.067375	18.5384	7.47901	6.46432	1.26984													D339	K22	Fendiline hydrochloride	19.2063	11.9678	-2.32436	10.2827	3.65074
		D335	L22	Ergotamine	18.8637	9.03444	13.2607	12.9891	14.6485			D336	L22	Mesoridazine besylate	4.4941	19.3875	7.00447	6.02612	4.80538			D337	L22	PIRENPERONE	-1.63418	14.4794	10.0248	5.87716	5.57812													D339	L22	Quinidine hydrochloride monohydrate	17.1349	14.4707	2.27334	10.4324	-0.685213
		D335	M22	Mephenytoin	13.5202	3.20416	11.7233	14.971	14.6299			D336	M22	Vinpocetine	3.83861	17.6601	8.09533	8.02637	6.5135			D337	M22	MESTRANOL|72-33-3	-16.8049	17.7507	8.19958	6.63019	-1.40918													D339	M22	Sulfinpyrazone	21.0498	16.5896	-2.44633	9.74169	8.34164
		D335	N22	Letrozole	14.5566	7.84688	14.8667	16.1778	14.6549			D336	N22	Mifepristone	2.90886	21.8227	9.07142	9.98649	6.42058			D337	N22	2-(2-AMINOETHYL)PYRIDINE	0.949866	26.8084	10.5892	12.5003	4.8191													D339	N22	Diperodon hydrochloride	19.8487	12.2835	4.86873	15.1033	13.481
		D335	O22	Dolasetron	15.0741	12.4267	9.5508	17.4432	9.02459			D336	O22	Fulvestrant	-36.2341	20.6477	13.6957	8.97801	12.7071			D337	O22	BENACTYZINE HYDROCHLORIDE	5.39239	24.5565	7.7662	13.4385	2.39318													D339	O22	Mebeverine hydrochloride	22.8014	0.405902	6.63076	17.5543	18.2751
		D335	P22	Atazanavir	16.0143	12.0239	10.66	15.1201	4.67484			D336	P22	Benzydamine	9.74688	23.5868	13.351	15.7837	12.9621			D337	P22	DICHLOROACETIC ACID|79-43-6	12.2286	21.9136	10.5438	11.9917	12.5071													D339	P22	Fluphenazine dihydrochloride	23.0133	4.10904	10.268	15.1621	19.0939
																																													FOB	KHOS	MG63
					FOB	KHOS	MG63	D17	ABRAMS						FOB	KHOS	MG63	D17	ABRAMS						FOB	KHOS	MG63	D17	ABRAMS															Median	15.7153	5.07679	-1.02512	15.7153	-1.54299
				Median	6.39938	1.52358	7.623	6.39938	1.21738					Median	-3.2617	11.0731	4.29363	-3.2617	-1.92327					Median	-1.71954	11.2893	2.84889	-1.71954	-2.46401															SD	13.3344	10.1438	9.92528	13.3344	12.6919
				SD	19.5431	17.1911	13.6747	19.5431	17.6512					SD	18.6276	9.37199	11.7218	18.6276	12.7729					SD	16.0241	14.2938	11.1089	16.0241	13.7051															2SD	26.6687	20.2875	19.8506	26.6687	25.3838
				2SD	39.0863	34.3823	27.3494	39.0863	35.3024					2SD	37.2552	18.744	23.4436	37.2552	25.5458					2SD	32.0482	28.5876	22.2178	32.0482	27.4102															3SD	40.0031	30.4313	29.7759	40.0031	38.0757
				3SD	58.6294	51.5734	41.0241	58.6294	52.9537					3SD	55.8827	28.116	35.1654	55.8827	38.3187					3SD	48.0723	42.8814	33.3268	48.0723	41.1153															M+2SD	42.384	25.3643	18.8254	42.384	23.8408
				M-2SD	45.4856	35.9059	34.9724	45.4856	36.5198					M+2SD	33.9934	29.8171	27.7372	33.9934	23.6225					M+2SD	30.3287	39.8769	25.0667	30.3287	24.9462															M+3SD	55.7184	35.5081	28.7507	55.7184	36.5327
				M-3SD	65.0288	53.097	48.6471	65.0288	54.171					M+3SD	52.621	39.1891	39.459	52.621	36.3954					M+3SD	46.3528	54.1707	36.1756	46.3528	38.6512

## Sheet: Sort_FOB<others
																									Control	Human	Human	Canine	Canine						Control	Human	Human	Canine	Canine						Control	Human	Human	Canine	Canine
					% Inhibition	% Inhibition	% Inhibition	% Inhibition	% Inhibition						% Inhibition	% Inhibition	% Inhibition	% Inhibition	% Inhibition						% Inhibition	% Inhibition	% Inhibition	% Inhibition	% Inhibition						% Inhibition	% Inhibition	% Inhibition	% Inhibition	% Inhibition						% Inhibition	% Inhibition	% Inhibition	% Inhibition	% Inhibition
		Plate ID	RC	Conc (uM)	2.5 uM	2.5 uM	2.5 uM	2.5 uM	2.5 uM			Plate ID	RC	Conc (uM)	2.5 uM	2.5 uM	2.5 uM	2.5 uM	2.5 uM			Plate ID	RC	Conc (uM)	2.5 uM	2.5 uM	2.5 uM	2.5 uM	2.5 uM			Plate ID	RC	Conc (uM)	2.5 uM	2.5 uM	2.5 uM	2.5 uM	2.5 uM			Plate ID	RC	Conc (uM)	2.5 uM	2.5 uM	2.5 uM	2.5 uM	2.5 uM
				Cell-lines	FOB	KHOS	MG63	D17	ABRAMS					Cell-lines	FOB	KHOS	MG63	D17	ABRAMS					Cell-lines	FOB	KHOS	MG63	D17	ABRAMS					Cell-lines	FOB	KHOS	MG63	D17	ABRAMS					Cell-lines	FOB	KHOS	MG63	D17	ABRAMS
		D335	A17	DL-Isoproterenol	-47.1287	-16.6804	7.42531	7.18904	1.85385			D336	E18	Fluocinolone acetonide	-64.8889	12.8533	10.9399	-10.1548	3.27991			D337	A10	Pizotyline	-57.4524	-1.30567	-3.9199	-6.67498	-13.1146			D338	B5	6-AZAURIDINE	-18.6191	8.85457	8.20305	28.058	-8.97839			D339	A8	Isoflupredone acetate	-35.3158	6.72053	1.2365	-0.220673	-1.55003
		D335	A3	MoroxydineÂ·HCl	-44.8554	0.968437	-2.56533	3.18993	-3.10296			D336	F20	Glimepiride	-59.3804	11.9576	6.4972	-7.51549	-4.296			D337	M14	Felbamate	-56.6836	13.9587	4.72095	2.40702	-4.4977			D338	C10	Beclomethasone	-11.1235	9.60672	5.58207	0.0533187	-5.56673			D339	A7	Atracurium besylate	-34.3732	4.08379	-4.15441	2.35352	1.55839
		D335	B6	NicardipineÂ·HCl	-42.9421	-3.47802	7.07686	0.503112	-8.54357			D336	E21	Fluconazole	-54.9895	12.6059	7.71457	-10.5776	0.694471			D337	A16	Alprazolam	-56.2482	8.34491	-0.482539	-3.97607	-3.45399			D338	B9	DESOXIMETASONE	-11.0282	7.51847	5.15842	-2.4945	-4.27261			D339	A6	Metformin hydrochloride	-23.5312	7.35398	-6.88386	5.59297	-16.2161
		D335	B3	SpectinomycinÂ·2HCl	-41.6621	-2.83441	0.0256231	5.91372	1.03472			D336	A11	Adapalene	-47.0603	2.5299	2.35201	-0.181752	-8.47814			D337	C15	LETROZOLE	-54.5378	-8.51977	1.89865	-7.91519	-0.358241			D338	B7	CEFACLOR	-10.9693	-0.838481	-2.40472	-11.8808	-9.97147			D339	D9	Pyrimethamine	-21.9025	13.4873	-1.55607	65.3107	26.5797
		D335	A8	Lincomycin	-40.5835	-4.07488	3.68275	-3.33718	-9.195			D336	F22	Hexestrol	-45.939	9.53333	9.52802	-5.92459	-1.43518			D337	N19	Nimetazepam	-52.6034	22.1016	7.74032	6.42665	4.6649			D338	E12	VECURONIUM BROMIDE	-10.6667	-3.31189	-3.28599	-7.47499	-4.50349			D339	A9	Amiloride hydrochloride dihydrate	-21.8595	8.39436	-4.58129	5.47482	-2.24739
		D335	B4	BepridilÂ·HCl	-40.3452	-2.69254	4.28307	6.47181	-10.2736			D336	F19	Gliclazide	-43.6606	5.15033	1.29355	-8.72713	-9.33239			D337	P11	INDINAVIR SULPHATE|157810-81-6	-52.5513	22.4159	8.70502	5.66053	-0.591602			D338	B11	CHLORDIAZEPOXIDE	-10.6413	4.40263	-2.34426	-8.00236	-5.12309			D339	D5	Diprophylline	-21.5362	6.80701	-1.14103	-13.8847	-3.41917
		D335	F20	Olmesartan	-39.5844	-14.454	11.6623	2.21531	-0.649078			D336	G13	Hydrocortisone	-43.4461	7.5117	4.26059	-6.94238	-16.8941			D337	N13	NITAZOXANIDE	-52.1167	13.4924	3.46235	5.92703	-3.68416			D338	F9	AM-251	-10.1809	-1.60292	1.63142	-3.33919	-9.79603			D339	A12	Sulfaguanidine	-18.4933	-0.220639	-6.2162	0.844873	-6.94771
		D335	A6	Cyclosporin A	-38.8335	-14.1409	6.57487	9.9949	-0.511918			D336	C19	Esomeprazole	-42.2052	11.1427	1.53059	-10.6257	3.91649			D337	P17	Glycopyrrolate	-42.5996	22.0386	3.90612	7.70453	-2.1679			D338	B17	CCPA	-10.0065	-1.52436	-2.19982	-18.0188	-9.66991			D339	A3	Azaguanine-8	-16.8734	28.7216	-21.6832	-18.5988	-11.104
		D335	B11	Pinacidil	-35.1317	-1.43502	7.61836	-3.19923	-13.1929			D336	C17	Enrofloxacin	-39.8174	4.01625	-0.953902	-11.1547	0.718798			D337	B12	LIDOCAINE	-40.2319	9.01389	1.06524	-9.73845	-10.5483			D338	E13	AMPIROXICAM	-9.7113	-2.70021	-2.59699	-10.8886	-3.32341			D339	B11	Captopril	-16.7403	8.08932	-0.25697	2.65565	-25.3968
		D335	A21	Mecamylamine	-31.2297	-3.56293	5.20572	4.4648	-3.87592			D336	D19	FenoldopamÂ·HCl	-38.8656	5.66898	3.86367	-8.46484	0.610787			D337	P9	MOSAPRIDE CITRATE	-39.3942	20.1958	7.0036	5.33105	-4.25112			D338	B6	TINIDAZOLE	-9.53151	-5.74668	-1.62603	-11.3762	-2.79341			D339	G6	Chlorpromazine hydrochloride	-16.2294	8.43276	-4.51221	2.5487	-15.5881
		D335	B7	Pimozide	-29.8643	-2.57761	4.38721	-4.62918	-0.617678			D336	G20	Itopride	-37.6643	15.0753	3.32301	-4.72261	-2.69773			D337	O6	VORICONAZOLE	-38.736	20.5014	7.90777	3.92198	3.88519			D338	B16	Metylperon	-9.47033	-8.39592	0.335282	-5.35328	-6.23687			D339	A4	Allantoin	-15.8474	-13.8351	-6.43357	3.35018	-19.4515
		D335	B15	(+)-ButaclamolÂ·HCl	-29.8026	0.477193	9.80154	-1.79959	-12.5784			D336	G18	Imiquimod	-36.3359	10.7403	2.87694	-6.47333	-16.6225			D337	E21	MEGESTROL ACETATE	-36.8839	10.1982	2.13144	-25.4346	-3.4823			D338	E14	1,3,5(10)-ESTRATRIEN-3-OL-17-ONE SULPHATE, SODIUM SALT	-9.23681	-4.2888	-4.70188	-9.58214	-4.5592			D339	B9	Levodopa	-15.7722	6.20716	-2.21304	4.86038	-8.24635
		D335	B12	Glipizide	-28.7076	3.16459	9.78699	-0.480191	-1.36573			D336	O22	Fulvestrant	-36.2341	20.6477	13.6957	8.97801	12.7071			D337	B17	HONOKIOL	-36.1422	12.1449	3.75802	-8.42799	-9.60848			D338	E11	LOFEXIDINE HCl	-8.96905	-0.164219	-3.5727	-2.58209	-2.03971			D339	E3	Procaine hydrochloride	-15.514	-1.19242	0.557472	-0.441863	1.52857
		D335	F19	Gestrinone	-28.2022	-21.5375	7.91699	2.56968	-3.03024			D336	D16	Famciclovir	-35.9428	12.7023	-2.23404	-9.49273	-5.60204			D337	D15	MEROPENEM	-34.8823	4.74062	-2.28636	-8.11485	-7.52525			D338	C11	CEFIXIME TRIHYDRATE	-8.8729	3.75312	-0.535307	-0.50279	-3.1993			D339	A14	Fulvestrant	-15.4166	2.97174	-2.82594	3.76323	-2.6475
		D335	A22	Neostigmine	-28.0789	0.810125	4.16468	7.47985	7.38422			D336	E16	AmitriptylineÂ·HCl	-35.9045	4.49939	1.84821	2.75552	-4.69709			D337	N8	METHYLANDROSTENEDIOL	-34.7046	18.4612	4.2559	4.70242	1.78579			D338	B18	Thiophene, 5-bromo-2-(4-fluorophenyl)-3-[4-(methylsulfonyl)phenyl]- [CAS]	-8.80833	2.4175	-3.92515	-13.3528	-4.54518			D339	A11	Hydrochlorothiazide	-15.3086	4.10456	-5.03052	1.60776	-4.4633
		D335	B10	Tolbutamide	-27.6219	-1.828	6.31374	1.47779	-10.551			D336	C16	Enoxacin	-35.8451	9.18561	0.863932	-6.92317	-1.97582			D337	N10	ESMOLOL HYDROCHLORIDE	-34.0433	13.0762	5.80792	2.18748	-3.04847			D338	B10	2H-Indol-2-one, 1,3-dihydro-1-phenyl-3,3-bis(4-pyridinylmethyl)- [CAS]	-8.38937	12.2397	1.79596	-5.4397	-6.63303			D339	A10	Amprolium hydrochloride	-14.8162	2.27826	-7.7695	4.15432	-1.53595
		D335	A11	NovobiocinÂ·Na	-27.1512	19.5001	26.299	20.7426	27.103			D336	E15	Fleroxacin	-35.3845	3.60542	2.07017	1.13732	-10.0596			D337	A19	4-Chloro-N-(2-morpholin-4-yl-ethyl)-benzamide	-33.6664	9.86178	0.742303	-0.0446245	2.51488			D338	A8	MEDROXYPROGESTERONE	-8.24727	2.48945	-0.819127	-22.8042	-9.78727			D339	A17	Baclofen (R,S)	-14.8007	4.2957	-8.99555	3.04941	-25.8759
		D335	H17	Sodium Phenylacetate	-25.219	0.895339	8.57937	2.83937	-0.640642			D336	F18	Gemfibrozil	-34.3579	8.94404	3.91125	-1.64709	-11.3034			D337	E20	ARIPIPRAZOLE	-32.6534	6.7703	-0.604611	-6.32829	-11.5987			D338	C9	DEXCHLORPHENIRAMINE MALEATE	-8.18676	4.41582	0.182544	-8.38906	-4.13614			D339	C11	Antipyrine	-14.392	6.32429	-2.67149	1.66883	-3.89738
		D335	D18	Amfebutamone	-25.086	-17.6952	4.36972	0.129719	2.02046			D336	N10	Nelfinavir mesylate	-34.2158	12.1449	9.9767	6.56604	-8.24985			D337	M18	5-fluoro-2-pyrimidone	-29.2508	16.9234	6.08418	4.28217	1.87864			D338	C15	SIBUTRAMINE HCl	-8.11894	-24.5193	-0.640642	-3.33451	-6.42711			D339	B4	Benzonatate	-14.1677	8.44923	1.35389	-11.9021	3.56293
		D335	E14	Carbamylcholine	-24.0938	-27.668	0.724107	3.84671	-10.8394			D336	G17	Ifosfamide	-34.0771	8.75369	3.0645	-10.9831	-15.7961			D337	A14	TROXIPIDE	-28.9265	3.98476	-1.99386	-6.76996	1.92234			D338	E7	VARDENAFIL CITRATE	-8.04248	-14.5094	3.56513	-15.6005	-1.46977			D339	A13	Metronidazole	-13.9643	-5.00682	-8.55262	1.34076	-3.14407
		D335	A9	Lomofungin	-23.8204	-1.8404	3.793	10.0367	-3.47561			D336	B10	Triptorelin	-33.2088	8.19831	0.670979	-7.65788	-6.20359			D337	P21	DIAZOXIDE	-27.4906	23.5682	10.0855	8.71251	5.72836			D338	F17	Prostaglandin E1	-8.02898	-0.832529	3.30497	-23.2564	-6.44971			D339	B8	Sulfathiazole	-13.282	8.75846	-3.86906	3.38387	-25.2524
		D335	D16	Amoxapine	-21.9846	-3.05376	9.75056	2.89994	2.09295			D336	C21	Estriol	-32.8599	8.42918	2.23853	-9.85221	-2.28798			D337	B18	TOSUFLOXACIN TOSYLATE	-27.3969	8.57946	-5.78101	-8.65966	0.30164			D338	C7	1-BENZYLIMIDAZOLE	-7.91913	-21.7191	-0.71928	-10.2136	-8.53528			D339	A16	Moroxidine hydrochloride	-12.5499	4.55828	-6.49305	1.03472	-4.49517
		D335	L18	Pioglitazone	-20.9636	8.97671	9.71669	7.76666	9.79318			D336	G14	Hydrocortisone 21-acetate	-31.8436	10.2371	6.86713	-5.8502	-2.42927			D337	F17	OLMESARTAN MEDOXOMIL	-27.0053	0.463067	1.95681	-10.8959	-10.819			D338	F15	Adenosine, N-(2-hydroxycyclopentyl)-, (1S-trans)- [CAS]	-7.88762	-5.84827	-2.26211	-7.02635	-4.4498			D339	D3	Chloramphenicol	-12.3101	6.58133	-8.36157	-10.7627	-3.17788
		D335	B20	Pergolide mesylate	-20.6799	-0.860066	11.3637	-4.63533	-9.66647			D336	F21	Guaifenesin	-31.4252	11.3363	6.24048	-7.05647	-16.9053			D337	A11	CPD000058460	-26.0367	8.32774	5.69878	-8.32299	1.77623			D338	C5	Reichsteins substanceÂ S	-7.77883	-3.94689	0.465043	-10.8975	-3.95913			D339	A20	Amidopyrine	-11.5077	4.47791	-0.887184	-14.2973	-11.2732
		D335	C3	Phentolamine	-19.3666	-9.69126	8.62688	5.21564	-11.6265			D336	H19	Lomefloxacin	-29.4878	10.3793	5.59514	-5.36961	-18.544			D337	D21	NATEGLINIDE	-25.8147	2.07792	4.15603	-2.8989	-10.7211			D338	D13	MIRTAZAPINE	-7.66886	-0.49606	1.43652	-12.2725	-6.34408			D339	E4	Moxisylyte hydrochoride	-11.2112	4.01344	-2.92339	-10.0777	-7.84158
		D335	F3	Cimaterol	-19.2158	-1.39804	5.81908	11.4602	-4.22359			D336	H20	Loratadine	-28.0235	10.6499	6.9236	-0.728201	-2.21052			D337	H15	CETRAXATE HCl	-25.561	13.9217	0.665759	-3.52987	-3.28051			D338	F10	Zolmitriptan	-7.59658	-0.0612308	-2.09857	-6.0301	-9.22136			D339	A5	Acetazolamide	-10.8798	2.66482	-4.35019	3.01956	-3.09317
		D335	H21	Bopindolol	-19.1874	-11.6475	13.0974	7.69423	7.23159			D336	C20	Estradiol	-26.5946	10.1638	2.76295	-5.9243	-9.36849			D337	N7	Sertraline	-24.0352	17.7726	8.75705	3.10727	-9.03444			D338	A11	Tramadol	-7.47683	5.9109	-3.0419	-14.3103	-5.76783			D339	G5	Nifedipine	-10.3108	8.7208	10.6288	-2.08776	-3.60781
		D335	C18	IdazoxanÂ·HCl	-19.1696	-8.13491	9.09417	1.17074	-1.26778			D336	G16	Idoxuridine	-25.3712	7.12731	1.48506	-7.12111	-6.413			D337	D19	ROFECOXIB	-23.2187	7.32649	-4.86621	-4.03597	-3.85337			D338	D9	Guanidine, N-cyano-N'-(1,1-dimethylpropyl)-N''-3-pyridinyl- [CAS]	-7.33872	-7.56691	-3.46952	-4.68296	-4.47143			D339	A15	Edrophonium chloride	-10.2982	-0.648529	-9.49025	1.70506	-4.25358
		D335	C13	(S)-(-)-Sulpiride	-18.3803	-4.0323	6.65634	-3.12305	-3.6505			D336	M17	Irsogladine	-24.6536	13.9397	3.91564	0.926409	-0.129521			D337	F20	TRIMEBUTINE MALEATE	-22.1861	4.03765	1.65128	-7.36141	-9.03234			D338	B4	CPD000058411	-7.32216	4.33968	1.0673	-2.29124	-4.77283			D339	C15	Cyproheptadine hydrochloride	-7.592	-3.03521	-5.30737	1.1021	-1.85728
		D335	F5	PronethalolÂ·HCl	-18.0722	-4.03093	0.299486	-1.47079	-6.99342			D336	H14	Levonorgestrel	-24.6478	8.18943	3.62548	-5.31299	-1.0117			D337	D18	ATOMOXETINE HCl	-21.9602	1.27869	2.87742	-7.35705	-1.96051			D338	F14	MIFEPRISTONE	-7.27163	-1.78562	0.52432	-4.73597	-1.46609			D339	D14	Metolazone	-6.31061	2.91124	-6.34007	2.0637	-6.00178
		D335	G8	Nialamide	-17.8926	-17.4434	9.94592	10.3369	6.25702			D336	D22	Finasteride	-24.0863	11.177	6.49764	-2.21777	0.891809			D337	H17	TEMOZOLOMIDE	-20.0585	9.00481	4.13854	-9.67095	-6.84795			D338	A7	DEHYDROCHOLIC ACID	-7.14935	0.0179717	-2.06529	-17.7051	-16.5857			D339	E5	Betazole hydrochloride	-4.56924	-3.7251	-0.886389	2.28743	-1.42657
		D335	A18	Acetylcholine	-17.7943	-6.1027	6.15074	-3.52898	-3.70346			D336	E22	Formestane	-21.7849	11.9547	4.64195	-6.29588	-5.74518			D337	P12	Ranolazine dihydrochloride	-19.8533	5.70649	8.22827	5.60798	-5.6376			D338	E10	DOLASETRON MESYLATE	-7.13918	-1.26476	0.0775303	-1.67277	-6.14648			D339	B18	Guanabenz acetate	-4.35532	-7.21777	-0.369285	3.98429	-4.67905
		D335	F11	IpratropiumÂ·Br	-17.7627	-2.21127	2.63555	-2.75188	-4.51072			D336	H21	Lorglumide	-17.7137	18.4436	7.35058	1.06121	-1.14219			D337	D20	CLARITHROMYCIN	-18.7748	5.16849	0.226061	-2.12735	-22.2288			D338	F6	3-Hydroxy-2-methyl-4-pyrone|118-71-8	-6.92713	-5.05388	0.255913	-10.0518	-6.03524			D339	O4	Antimycin A	-3.8623	32.8002	27.5008	48.3599	42.1113
		D335	A12	Rapamycin	-17.7502	27.4444	28.7563	15.335	31.3468			D336	C22	Estrone	-17.588	3.73046	0.662087	-5.06489	-0.632596			D337	A9	(-)-Cotinine|486-56-6	-17.1576	2.72108	1.50547	-6.66698	1.13998			D338	F11	BALSALAZIDE	-6.87913	-2.99749	-1.29365	-5.78143	-10.0826			D339	D11	Diflunisal	-3.54753	7.39605	-3.16495	1.59349	-20.1948
		D335	F18	Tolcapone	-17.5177	-15.2849	5.14527	3.13132	0.964502			D336	F14	Furosemide	-17.3965	5.52244	2.03018	2.54633	-7.54088			D337	M22	MESTRANOL|72-33-3	-16.8049	17.7507	8.19958	6.63019	-1.40918			D338	A3	BESTATIN	-6.85452	6.06294	-1.9235	-7.90833	-2.11906			D339	B6	Sulfacetamide sodic hydrate	-3.04215	7.54074	-3.12345	5.44849	-3.92467
		D335	H11	RiluzoleÂ·HCl	-17.4505	-0.926045	2.87124	8.8453	-9.06159			D336	D21	Fenofibrate	-17.3071	10.7539	4.12084	-10.7801	-0.3073			D337	A21	PICEID|27208-80-6	-16.6496	14.8044	-0.635881	4.14904	-1.31019			D338	A14	Clofazimine	-6.83285	2.26191	-3.70252	-6.81922	-7.37876			D339	B15	Azacyclonol	-1.86245	9.93385	-2.61621	-0.454898	-5.7226
		D335	E22	Clemastine	-17.4418	-2.18639	7.35343	6.91801	5.232			D336	D12	Sumatriptan Succinate	-17.217	2.6238	0.579646	-1.66343	-25.4363			D337	E17	PAROXETINE	-15.7898	10.3117	1.6556	-6.43273	-10.2244			D338	A4	TRYPTOLINE|16502-01-5	-6.79581	4.69309	-1.59705	-4.48424	-3.40127			D339	C18	Nicorandil	-1.14823	11.2524	-2.61927	1.60835	-4.93316
		D335	F13	Vardenafil	-17.3739	-17.235	6.46278	0.418945	-1.26395			D336	F16	Gatifloxacin	-17.1176	6.88133	4.09592	1.64514	-8.76607			D337	B8	CGS 15943	-15.1922	8.16039	3.05294	-11.1692	-10.0948			D338	D14	8-Chloro-11-piperidin-4-ylidene-6,11-dihydro-5H-benzo[5,6]cyclohepta[1,2-b]pyridine|100643-71-8	-6.78876	-2.64972	4.14679	-2.49297	-3.5154			D339	A19	Diazoxide	-0.747529	2.66116	-5.01314	-10.9518	-7.16122
		D335	A4	ClindamycinÂ·HCl	-16.8869	-8.68015	-4.3657	3.80732	-2.60524			D336	C18	Ethisterone	-17.0819	6.36398	2.63879	-4.34422	-18.0408			D337	C17	TOLTERODINE TARTRATE	-14.1286	1.77195	-0.497679	-2.99864	-10.2497			D338	F7	ROPIVACAINE HCl	-6.78836	-5.75196	0.405266	-11.4832	-10.0834			D339	B13	Khellin	-0.0131504	8.39387	-0.532996	3.75241	-13.7049
		D335	K13	Bezafibrate	-16.6745	3.70765	-0.0324102	6.87324	-4.50783			D336	M18	Milrinone	-17.0731	13.7794	2.3952	-1.98944	-8.64589			D337	H16	PEROSPIRONE HCl	-13.9292	10.4785	4.27647	-13.8038	-4.67189			D338	A15	Clobenporpit	-6.78172	3.32424	-3.16392	-6.66151	-9.34968			D339	D13	Naloxone hydrochloride	0.0407864	-0.0676083	-6.5589	0.226595	-32.1198
		D335	C14	DiphenhydramineÂ·HCl	-16.2259	-7.42784	4.56158	1.42058	-4.92087			D336	D15	Trichloromethiazide	-17.0336	11.3761	1.82467	0.522288	-5.99215			D337	G14	CEFATRIZINE PROPYLENE GLYCOL	-13.9269	-9.2655	-0.832318	-5.49572	-10.6142			D338	C14	LANSOPRAZOLE|103577-45-3	-6.77054	-12.7424	-2.91017	-5.20061	-6.86453			D339	A21	Busulfan	0.55549	2.09994	-5.26587	-9.92887	-3.38954
		D335	A13	MianserinÂ·HCl	-14.8985	-6.44986	3.00208	0.293233	-5.65416			D336	E20	Flutamide	-16.2402	11.6665	3.36459	-7.37029	-9.08864			D337	D22	FAMCICLOVIR	-12.8349	3.82703	3.58613	1.75794	4.66443			D338	E15	8-Azaspiro[4.5]decane-7,9-dione, 8-[2-[[(2,3-dihydro-1,4-benzodioxin-2-yl)methyl]amino]ethyl]-, monomethanesulfonate [CAS]	-6.67892	-3.89964	-1.84638	-5.21063	-2.89414			D339	C10	Ethambutol dihydrochloride	0.6044	5.26364	-3.7993	0.472746	-1.30204
		D335	H13	Butenafine	-14.8659	-10.4068	8.41889	7.0051	-1.93671			D336	F7	Betamethasone	-15.5303	8.6182	7.01546	-9.3833	-11.3168			D337	B19	HALOMETASONE MONOHYDRATE	-12.5559	15.8154	6.92844	-2.77126	-8.19252			D338	D11	CEFDINIR	-6.62705	1.24442	-0.0698995	-6.61977	-2.43859			D339	C3	Sulfaphenazole	1.02835	-20.5487	-0.312243	-4.4128	-22.9722
		D335	G12	Trans-triprolidineÂ·HCl	-14.6849	0.0761602	7.99445	8.43448	-6.13711			D336	D9	Alendronate	-15.1858	7.5717	-2.11501	-11.1094	-7.64042			D337	B11	TRIPELENNAMINE HYDROCHLORIDE	-12.2534	-0.464392	-1.9953	-6.16824	0.101017			D338	F12	TIBOLONE	-6.60325	-0.137749	-0.326241	-6.52983	-4.33173			D339	C9	Doxylamine succinate	1.92925	2.82541	2.09912	5.19276	-5.8585
		D335	E7	(S)-Timolol maleate	-14.6177	-2.06201	5.55116	0.154075	-7.96267			D336	M12	Pyrantel Pamoate	-14.9212	9.40116	5.57969	-2.25353	3.87708			D337	C21	NIFEKALANT HCl	-12.1587	12.9724	3.61943	-0.144129	-8.71796			D338	B15	HUPERZINE A	-6.54021	-0.594261	-0.952606	-4.60904	-7.50358			D339	G3	Morantel tartrate	2.46967	4.51937	-0.527897	-12.3448	1.18353
		D335	G10	PiribedilÂ·2HCl	-14.5737	-3.35102	11.3109	9.46288	3.65919			D336	C6	Thiamphenicol glycinate	-14.5707	-1.7008	-11.2873	-10.8797	4.19109			D337	C8	Cinanserin	-11.4911	-0.778571	-0.593149	-13.7274	-10.2301			D338	A6	Homoveratrylamine	-6.52512	-1.13817	-1.89437	-9.34942	-6.3764			D339	C6	Norethynodrel	2.53136	-0.623573	-2.93442	5.28497	-31.2566
		D335	E15	Carbamyl-beta-methylcholine	-14.3793	-8.55892	7.25948	0.799885	-8.5228			D336	E9	Apramycin	-14.1798	6.77364	6.92818	-10.1449	-6.62717			D337	D16	AMFEBUTAMONE HCl|31677-93-7	-11.4873	1.20575	-0.13716	-5.43647	-7.16289			D338	F4	3-[3,5-DIBROMO-4-HYDROXYBENZOYL]-2-ETHYLBENZOFURAN	-6.26972	0.301146	-3.1387	-3.53302	-3.94616			D339	C8	Cimetidine	3.39885	1.74527	-2.6253	3.45113	-26.6539
		D335	B9	Fluspirilene	-14.2329	9.64874	7.52107	2.2854	0.842808			D336	C7	Tulobuterol	-14.0459	4.18255	3.14987	-2.12833	-7.83504			D337	C6	Picrotin - Picrotoxinin	-11.2661	6.0534	-1.47361	-10.5496	2.18292			D338	C8	7-NITROINDAZOLE	-6.15569	0.663632	-0.81628	-11.381	-9.75872			D339	B12	Minoxidil	3.88213	7.78202	-2.49081	4.61567	-13.234
		D335	G7	Physostigmine sulfate	-13.9753	-3.14799	9.36808	7.95942	5.79118			D336	B6	Octreotide	-13.5187	5.2073	3.34481	-2.72157	-14.1041			D337	N20	6H-Pyrido[2,3-b][1,4]benzodiazepin-6-one, 11-[[2-[(diethylamino)methyl]-1-piperidinyl]acetyl]-5,11-dihydro- [CAS]	-11.1517	24.2671	10.2679	0.00476406	4.58613			D338	C17	PD 81723	-6.12597	-4.27291	-0.61728	-5.12713	-2.51864			D339	C7	Thiamphenicol	3.94963	3.35368	-17.3817	3.26617	-18.8673
		D335	H9	MemantineÂ·HCl	-13.4795	2.3517	5.12131	5.9689	-3.72345			D336	E8	Ampiroxicam	-13.4091	6.18029	3.86247	1.37776	-9.19821			D337	C16	N-Ethyl-o-crotonotoluidide|483-63-6	-11.0138	-0.057523	-0.524536	-6.43636	-2.50033			D338	F13	GLIMEPIRIDE	-6.02802	-0.760877	-0.18703	-7.71436	-9.86409			D339	B7	Heptaminol hydrochloride	5.13519	6.71296	-0.768152	4.02339	-7.98087
		D335	D6	PrazosinÂ·HCl	-13.0916	-2.93719	-3.11401	1.92983	-7.59181			D336	H17	Leflunomide	-13.329	14.625	8.91019	-7.69021	-4.64863			D337	A12	Pramipexole	-10.6734	5.96607	-2.6628	-7.073	-5.13107			D338	C13	LACIDIPINE	-5.96898	-12.0564	4.03436	-6.25858	-7.49517			D339	C14	Amoxapine	5.48505	-2.40114	-4.39096	3.21091	-20.1013
		D335	G20	Cefepime	-12.6055	-7.22046	12.4976	6.73668	8.83955			D336	F11	Buspirone	-13.3124	0.748527	1.13381	2.56095	-5.29154			D337	E11	ETHYNYLESTRADIOL|57-63-6	-10.2499	2.56134	0.376234	-4.54173	-0.369827			D338	B8	Pinacidil monohydrate	-5.94172	2.61334	-1.12705	-9.56818	-8.9932			D339	B5	Hydroflumethiazide	5.98452	2.27986	-6.55381	2.92024	-5.92825
		D335	C22	Norepinephrine-(+)-tartrate L (-)	-12.3961	-16.8788	11.4389	7.06149	4.08809			D336	B4	Meropenem	-12.3837	-0.695712	0.986822	2.6137	-1.98107			D337	F18	ITRACONAZOLE	-10.1233	8.45701	-0.805769	-11.7444	-13.1849			D338	E17	Zaleplon	-5.82177	0.267245	1.06279	-12.844	-4.37841			D339	D8	Troleandomycin	6.08312	6.27519	-4.58293	3.21208	2.55716
		D335	G22	Candesartan	-11.9886	-1.34206	11.0962	2.83328	9.05404			D336	F13	Ftorafur	-12.3202	5.03262	0.576924	0.593524	-24.4502			D337	E9	CPD000059133	-10.0916	-19.739	4.2454	-3.93581	-9.90164			D338	A10	Methanesulfonamide, N-[4-[[1-[2-(6-methyl-2-pyridinyl)ethyl]-4-piperidinyl]carbonyl]phenyl]-, dihydrochloride [CAS]	-5.79371	5.40193	-1.02249	-10.1046	-7.41126			D339	E11	Amyleine hydrochloride	6.14156	3.56085	-2.42084	-4.18607	-12.8879
		D335	H19	Entacapone	-11.5367	-6.6122	11.5959	7.74592	6.49159			D336	E7	Ampicillin	-12.0924	2.74344	2.00854	-11.3939	-11.82			D337	E18	ARTESUNATE	-10.0449	15.2558	1.59076	-20.7858	25.5638			D338	B12	CPD000058431	-5.75487	7.46958	-1.27108	-32.3024	-9.63032			D339	C4	Panthenol (D)	6.21189	3.79364	-5.37562	-4.22419	-0.913584
		D335	M15	Calcipotriene	-10.2987	-2.66147	16.2603	13.7449	11.6562			D336	H15	Levodopa	-11.5973	8.07742	6.04681	-5.14465	-1.0117			D337	B16	LAMOTRIGINE	-10.0303	8.56926	0.277755	-5.41076	-3.82017			D338	C16	PARECOXIB Na	-5.73739	-18.1209	-0.195237	0.295181	-3.51129			D339	F9	Benoxinate hydrochloride	6.38391	-1.35808	-4.36855	4.61736	-9.049
		D335	E20	Ticlopidine	-10.2619	-14.3991	5.80061	4.12331	0.957706			D336	C14	Doxycycline	-11.4453	7.01137	-10.901	-5.35406	-5.94408			D337	P18	FORMOTEROL FUMARATE DIHYDRATE	-10.0248	18.6557	10.3128	6.16621	6.74213			D338	A18	SDM25N	-5.72907	2.53589	1.64943	-11.5415	-2.54369			D339	C16	Famotidine	6.55986	1.90954	-0.386965	2.0826	-8.78751
		D335	M12	Clopamide	-9.80766	-6.88498	6.00986	10.3246	-0.318129			D336	A6	Cabergoline	-11.1562	-1.14849	-1.72312	-5.65627	-15.1914			D337	A8	Bifemelane	-9.87654	11.9484	0.875945	-5.10279	-0.15925			D338	F3	DOXAPRAM HYDROCHLORIDE	-5.71159	-1.39384	0.381314	1.08467	-8.68515			D339	E15	Dehydrocholic acid	6.72952	-5.67044	-5.49733	-0.69212	-10.4617
		D335	G19	Sertaconazole	-9.519	-5.2717	7.77758	6.41783	0.292997			D336	C12	Acemetacin	-11.1436	6.82699	1.6522	1.50038	-9.35166			D337	N21	GR 89696	-9.75061	24.8877	11.1269	10.6881	-6.03177			D338	E9	L-694,247	-5.70308	0.256467	3.20961	-4.87971	-9.55569			D339	C12	Antipyrine, 4-hydroxy	6.79441	-1.8986	-9.96064	4.69296	-14.5512
		D335	N20	Celecoxib	-9.38635	1.18456	8.49823	14.2237	10.6585			D336	B8	PamidronateÂ·2NaÂ·5H2O	-11.0281	8.25838	0.972096	-8.4743	-10.5992			D337	A7	10H-Phenothiazine, 2-chloro-10-[3-(4-methyl-1-piperazinyl)propyl- [CAS]	-9.69774	-0.133301	0.732633	-8.04323	1.60686			D338	A16	Imatinib Mesylate	-5.56524	-1.1851	-0.16863	-15.0535	-3.74252			D339	F15	Hydroxyzine dihydrochloride	6.99554	-5.24962	-3.23933	4.9657	-8.27811
		D335	B19	FluphenazineÂ·2HCl	-8.88348	2.81361	11.3282	3.17959	-6.83462			D336	F15	Ganciclovir	-10.9043	5.10874	1.50762	-9.65814	-10.638			D337	C9	Fluvoxamine	-9.54895	-19.6154	2.06029	-7.889	-9.39191			D338	D12	CORTICOSTERONE|50-22-6	-5.49715	-15.7534	0.0132269	-7.26054	-10.0209			D339	C5	Sulfadiazine	7.09237	4.22404	-2.22444	1.8721	-5.28305
		D335	L19	Pranlukast	-8.71795	1.0803	8.49793	10.7159	11.2966			D336	M15	Etazolate	-10.8934	12.8946	2.86735	0.714567	-5.53948			D337	B14	ACTARIT|18699-02-0	-9.53454	9.27522	-0.843218	-7.83024	-5.5621			D338	F18	R(+)-SCH-23390 hydrochloride	-5.39362	1.24045	3.71365	-2.76481	-5.46346			D339	F13	Glipizide	7.26868	-4.17935	-5.46628	-13.0037	-21.7116
		D335	B8	LoperamideÂ·HCl	-8.71363	2.2757	6.78537	1.71456	-3.59848			D336	F8	Bifonazole	-10.7611	5.03459	9.96233	-4.71115	-7.71496			D337	C4	CPD000058470	-9.44918	-8.7568	-2.98303	-1.97531	-1.5074			D338	E4	MEPIVACAINE HYDROCHLORIDE	-5.39236	-2.2658	-0.0898636	-2.97494	-2.64398			D339	D10	Hexamethonium dibromide dihydrate	7.35283	3.88328	-5.46395	4.99372	-10.2948
		D335	D17	Mesulergine	-7.97453	-18.0279	1.16695	3.28862	1.28412			D336	A12	Lomerizine	-10.692	4.89153	-1.85393	-3.76674	-4.57458			D337	E12	Paroxetine	-9.35276	9.46707	1.74849	-5.81339	-8.57239			D338	A12	CORTISONE	-5.26183	3.4219	-2.05632	-7.29001	-7.2642			D339	H6	Amitryptiline hydrochloride	7.47474	3.30826	0.78309	0.0499169	-1.38296
		D335	H16	Eprosartan mesylate	-7.80463	5.686	9.11073	6.10254	9.57916			D336	E11	Atenolol	-10.6537	5.23248	3.27574	-11.361	-6.03769			D337	B15	Pemoline	-9.17216	7.94388	1.31501	-5.94353	-9.24315			D338	A17	Telithromycin	-5.22161	0.722997	0.89578	-23.8188	-6.66474			D339	E10	Dicyclomine hydrochloride	7.59078	3.86473	-3.07874	3.52751	-0.502301
		D335	H12	Propofol	-7.7491	-2.40686	6.7028	5.19211	-0.35609			D336	B9	Pramipexole	-10.585	7.52529	-0.157629	-15.392	-4.73251			D337	M13	EXEMESTANE	-9.13035	12.7165	2.849	1.94587	-1.84395			D338	C6	XANTHINOL NICOTINATE|437-74-1	-5.06182	-3.00517	-2.20886	-8.92887	-4.01186			D339	E14	Amfepramone hydrochloride	7.68468	-6.12948	-5.84204	-0.380929	-5.72435
		D335	A7	DonepezilÂ·HCl	-7.59289	0.338005	6.09077	1.34256	-12.3153			D336	B17	2',3' - Dideoxycytidine	-10.5378	10.3046	4.74569	-6.59767	1.18324			D337	A13	Cephalexin monohydrate	-9.08817	7.64079	-1.14058	-5.61349	-3.23696			D338	F5	Stiripentol	-4.98868	-3.48307	-3.72558	-12.056	-6.43491			D339	E7	Naproxen	7.99248	6.99492	-2.73387	4.62675	-10.4182
		D335	B18	Domperidone	-7.55088	-3.19816	7.27758	-5.03365	-11.9473			D336	B5	Nifekalant	-10.5115	1.91847	-2.91333	-9.81372	-9.90397			D337	A6	SALBUTAMOL SULFATE	-9.0056	-0.669587	-1.65792	-2.1242	-4.01644			D338	D7	DULOXETINE HCl	-4.97612	0.957544	-1.04332	-7.35164	-5.50086			D339	E12	Lidocaïne hydrochloride	8.01312	3.1529	-8.95923	4.85628	-13.1568
		D335	G6	Ivermectin	-7.47505	-3.11898	9.11324	16.4703	7.45194			D336	F6	Aztreonam	-10.3187	0.814594	2.95956	-9.6557	-10.4184			D337	B6	(Â±)-Vesamicol hydrochloride	-8.61837	5.08386	-1.15864	-10.8634	1.20942			D338	D15	Lorazepam	-4.82032	-8.96549	4.5502	-1.31224	-2.00318			D339	A22	Pindolol	8.18954	4.52336	0.415991	-0.325729	4.73199
		D335	A15	Furafylline	-7.46025	-0.200576	4.88407	-3.59666	1.11338			D336	E4	DL-Aminoglutethimide	-10.3153	-0.465597	-1.71944	-5.28777	-3.45381			D337	D6	Terazosin	-8.59887	1.99327	-3.20916	-8.03297	-12.8701			D338	E5	Haloperidol	-4.79971	-4.85601	-3.3136	-5.86259	-5.51899			D339	F14	Loxapine succinate	8.29725	-0.585674	-3.1022	-0.0358481	-7.30702
		D335	B17	ChlorpromazineÂ·HCl	-7.17935	1.94978	8.3415	-8.27431	0.578174			D336	A13	Clobetasol Propionate	-10.3034	8.01304	9.33617	-4.71516	-6.52325			D337	D17	CARMOFUR	-8.45573	9.36727	-0.359717	10.0858	5.9195			D338	C3	GOSERELIN ACETATE	-4.6648	-3.88277	-1.92062	-5.02733	-9.04925			D339	B20	Acetylsalicylsalicylic acid	8.40842	3.62269	-0.972047	4.26909	-6.28853
		D335	N9	Clothiapine	-7.10044	9.76621	12.396	11.7069	-1.41759			D336	F10	Bromhexine	-10.3018	5.97645	2.4697	-9.13276	-7.23125			D337	B9	D-CYCLOSERINE|68-41-7	-8.40907	9.77703	-0.431848	-8.58691	1.32334			D338	E16	ATRACURIUM BESYLATE	-4.66088	-0.564228	3.52096	-19.7903	-2.72019			D339	B17	Lynestrenol	8.51195	8.41198	-3.20794	4.43905	-17.436
		D335	G15	Lamotrigine	-7.00692	-6.02631	10.2372	5.88239	-3.88881			D336	N9	Ribavirin	-10.189	7.57239	8.43813	-6.00442	-5.85913			D337	B7	1H-Cyclopenta[b]quinolin-9-amine, 2,3,5,6,7,8-hexahydro-, monohydrochloride- [CAS]	-8.31955	3.75887	-0.547701	-37.9672	-4.2617			D338	A9	Nafadotride	-4.59538	-7.59701	1.34638	-12.3499	-8.5937			D339	B3	Meticrane	8.51907	3.40674	-3.34182	-9.24894	2.85829
		D335	B22	Risperidone	-7.0042	2.21432	10.3003	7.53452	2.96261			D336	C15	Enalapril	-10.1254	5.55399	-2.3585	-11.107	4.02002			D337	F13	NIZATIDINE	-7.91828	-29.7686	-0.0870042	-18.5062	1.94365			D338	E6	Resveratrol|501-36-0	-4.53381	-1.06553	-5.92997	-11.6562	-2.56112			D339	E13	Bromocryptine mesylate	8.54667	2.82387	-1.53589	2.59524	-11.4121
		D335	B5	AmiodaroneÂ·HCl	-6.96027	-12.5455	3.93129	0.784282	1.62249			D336	N15	Alprostadil	-10.092	17.2895	6.58582	8.81075	-2.4389			D337	E8	Indatraline	-7.83907	-16.3837	6.43513	-7.80017	1.90842			D338	E8	PHENOTHIAZINE|92-84-2	-4.50083	-12.6277	-0.630935	-8.39528	-9.36098			D339	F5	Triflupromazine hydrochloride	8.58354	1.23049	-4.4168	3.75723	-1.4086
		D335	C20	L-(+)-Epinephrine tartrate	-6.85256	-16.4277	4.48685	3.16963	-3.20192			D336	C10	Salmeterol xinafoate	-10.029	6.28122	3.0472	0.417227	1.22907			D337	C12	Indomethacin	-7.73054	6.98732	-2.03004	-8.8653	-11.3324			D338	F16	ARTEMETHER	-4.37629	2.76065	-1.79603	-2.67524	-3.88511			D339	D16	Ampicillin trihydrate	8.8062	-21.4562	-7.08868	0.532117	-6.66824
		D335	A5	Felbamate	-6.56969	-3.1072	4.0882	1.71164	0.589656			D336	A8	Ibandronate	-9.84304	6.04496	2.28248	-4.70699	-14.8283			D337	B13	PIDOTIMOD	-7.69401	10.1128	0.843644	-6.83592	-11.9641			D338	A5	MEPIRIZOLE	-4.37423	7.95583	-1.84394	-23.9833	-8.71554			D339	E9	Ticlopidine hydrochloride	9.09347	3.04863	-2.89039	1.97161	-13.2986
		D335	C7	Phenytoin	-6.53847	0.136086	7.28164	0.637703	-8.415			D336	N16	Misoprostol	-9.78726	19.9281	3.9026	7.28513	2.01278			D337	E13	CPD000058610	-7.60244	-24.7473	-1.44489	-10.395	-2.3172			D338	D18	Salmeterol	-4.13239	-1.12244	5.31639	1.38802	-8.7462			D339	E6	Isoxicam	9.24471	4.2215	-4.65475	5.1764	-7.35346
		D335	A14	Aminophylline	-6.31563	-4.15075	3.11473	-0.942444	-11.8192			D336	E6	5-Aminosalicylic acid	-9.58012	1.45066	0.682916	-5.99059	-15.7313			D337	E10	Galanthamine	-7.35605	-20.8334	-1.75224	-6.94472	-6.1247			D338	D10	OMEPRAZOLE|73590-58-6	-3.96716	-9.00215	-3.48704	-11.2346	-3.28829			D339	F16	Diltiazem hydrochloride	9.39128	-17.249	-0.822015	1.43174	-8.26112
		D335	E8	Xamoterol hemifumarate	-6.17879	-8.90794	5.44621	2.36544	5.16474			D336	H13	Levamisole	-9.08	13.7707	5.83799	-5.28454	-3.16052			D337	K19	LOTEPREDNOL ETABONATE	-7.30759	16.1519	8.81064	3.6212	2.06985			D338	D16	CPD000058504	-3.7097	-15.0115	4.72067	-9.07327	-3.64652			D339	F12	Tolazoline hydrochloride	9.52026	2.96832	-1.7485	-0.0251601	-11.3768
		D335	C17	NaltrindoleÂ·HCl	-6.05484	-26.4577	4.9907	-3.49549	1.19008			D336	E10	Artemisinin	-8.98302	12.314	4.54083	-5.80103	4.21833			D337	F22	RUFLOXACIN HCl	-7.15091	11.8897	1.96934	-0.91042	-10.6273			D338	B3	TOREMIFENE CITRATE	-3.6998	9.81697	0.150643	1.32017	-4.03682			D339	A18	Acyclovir	9.56136	-3.46654	-4.94178	2.39555	-21.4331
		D335	C4	QuinineÂ·HClÂ·2H2O	-5.56394	-22.0116	3.06013	3.4782	-1.57881			D336	D18	Fenbufen	-8.96354	5.02419	1.3039	1.25156	-4.65827			D337	E16	ALFUZOSIN	-7.09083	3.24015	0.568524	-9.55949	-6.1824			D338	G13	AMLODIPINE BASE	-3.25629	3.33944	4.23413	-5.53752	-2.37701			D339	B14	Zimelidine dihydrochloride monohydrate	9.59001	3.23079	-3.30525	3.37357	-4.96648
		D335	H15	Escitalopram	-5.40101	1.47263	11.2151	8.02716	6.27296			D336	E12	Atracurium besylate	-8.93335	4.58397	2.75447	0.77498	-7.27066			D337	F14	LEVOFLOXACIN	-7.0745	6.05603	-1.86543	-10.125	-11.7464			D338	C4	PALONOSETRON HCl	-3.19944	-6.3501	0.812397	-2.53998	-5.00178			D339	B10	Idoxuridine	9.68013	10.3312	-0.934632	-0.52626	-5.15891
		D335	A20	Decamethonium	-5.12326	-5.72314	4.56857	1.92184	-2.99673			D336	F5	Azithromycin	-8.74684	-1.17846	2.42169	-0.936747	-17.499			D337	B22	OXICONAZOLE NITRATE	-6.93596	16.5899	10.5032	3.99231	-10.4079			D338	D5	3-PYRIDINEMETHANOL|100-55-0	-3.17311	-19.5546	-2.34199	-10.3667	-2.76775			D339	E20	Spironolactone	9.68128	-0.108273	-2.95563	0.112155	-20.5459
		D335	M21	Fentiazac	-5.06027	9.257	10.0353	12.7433	11.1461			D336	B12	Risedronic acid	-8.72838	6.54518	0.388129	-0.0238735	5.41968			D337	C18	MECILLINAM	-6.89849	-0.0867732	0.100444	-9.68219	-2.44543			D338	D6	SYNEPHRINE|94-07-5	-2.87928	-13.0736	-3.32318	-6.73412	-7.58065			D339	B16	Azathioprine	9.85555	37.2152	1.02245	5.01947	-0.417694
		D335	G13	Olanzapine	-5.0085	-3.65329	10.3804	0.689966	-8.09866			D336	D7	3'-Azido-3'-deoxythymidine	-8.59848	3.10772	2.94621	-10.804	-14.9242			D337	D13	FENPIVERINIUM BROMIDE	-6.4825	7.6215	0.424517	-7.78829	1.92973			D338	E18	SB 205607	-2.7832	-3.57614	1.14267	-5.24741	-2.92733			D339	F20	Terfenadine	9.97558	4.34865	-5.58849	4.90783	-8.42742
		D335	B16	(R)-(-)-ApomorphineÂ·HCl	-4.58503	-1.63322	12.1969	-0.942444	-4.053			D336	I13	Tetracycline	-8.38299	8.32609	-0.975628	-6.79976	-4.03356			D337	E14	TAXIFOLIN-(+/-)	-6.47996	-10.6136	0.714577	-9.44284	-9.75272			D338	G12	NICOTINAMIDE|98-92-0	-2.25824	2.04819	-1.40501	-31.807	-4.36072			D339	D12	Niclosamide	10.0573	6.00462	-5.38618	1.7542	3.18283
		D335	G21	Aripiprazole	-4.35781	-4.85793	9.97838	12.2917	3.42447			D336	D13	Etidronate	-8.37675	7.79935	-0.711688	-7.13129	-10.9661			D337	C14	AZELASTINE HCl|79307-93-0	-6.44933	2.85855	0.364063	-5.09455	-10.4181			D338	D17	Stanozolol	-2.11269	-4.00171	-2.53423	-16.7224	-1.90631			D339	F10	Oxethazaine	10.1028	4.15635	0.0502636	-12.021	-13.9585
		D335	E16	Butyrylcholine	-4.08142	-18.3102	2.94573	0.235071	-11.4672			D336	B18	Diethylstilbestrol	-8.1535	13.4802	3.16399	-2.44337	-12.5139			D337	F15	CPD000469179	-6.38267	8.858	-0.63671	-11.2653	-10.1859			D338	D8	5-Methoxytryptamine	-2.03868	-20.0259	-0.957543	-13.0863	-6.44419			D339	E8	Naphazoline hydrochloride	10.281	5.07561	-0.381181	2.10958	2.58514
		D335	F12	PirenzepineÂ·2HCl	-3.71866	-3.94642	0.748946	0.152489	0.27761			D336	F17	Gentamycin	-8.13204	5.56069	4.88825	-1.30733	-11.6486			D337	G20	Mestanolone	-6.37919	-3.27646	3.39182	-0.80647	-0.939506			D338	G8	GRANISETRON HCl	-1.80097	2.87012	3.18615	-3.92367	-9.36361			D339	B21	Mianserine hydrochloride	10.3196	7.21278	0.886127	-13.5566	1.23025
		D335	A16	Nateglinide	-3.56547	-16.2036	6.59071	-3.22555	-1.71925			D336	B11	RIFAMYCIN SV	-8.05085	7.10706	-2.44151	-7.74388	-10.9629			D337	B20	TACROLIMUS	-6.2637	8.23754	1.81349	-13.6769	-10.4923			D338	G6	6-AMINOINDAZOLE	-1.6134	3.98527	1.47611	-7.19123	-2.49867			D339	F11	Pheniramine maleate	10.3755	-1.73377	-5.07338	-12.6874	-22.5978
		D335	C11	Rosiglitazone maleate	-3.47632	14.9138	15.6241	10.0491	22.1319			D336	G10	Chlormadinone Acetate	-7.93617	7.97848	3.45408	-4.92471	1.2716			D337	E5	Benzeneacetic acid, Alpha-(hydroxymethyl)-, 9-methyl-3-oxa-9-azatricyclo[3.3.1.02,4]non-7-yl ester, [7(S)-(1Alpha,2ÃƒÂ¿,4ÃƒÂ¿,5Alpha,7ÃƒÂ¿)]- [CAS]	-6.19983	2.60305	-4.68996	-16.8687	2.19754			D338	G5	Fluperlapine	-1.54724	1.12781	0.78797	-1.05583	-10.7026			D339	C13	R(-) Apomorphine hydrochloride hemihydrate	10.4779	4.99904	0.0540737	4.61058	-21.3944
		D335	H7	NaltrexoneÂ·HCl	-3.2599	4.73663	6.79873	8.71977	-4.76317			D336	A19	Cyclocytidine	-7.81932	27.3236	29.5887	-5.41949	-16.261			D337	A22	CPD000058918	-6.17734	14.0443	0.320487	-0.784322	-8.66376			D338	G7	ANASTROZOLE	-1.53314	2.25935	0.0757352	-6.95638	-6.44761			D339	D7	Dapsone	10.5871	-10.6419	-2.72487	3.24571	-7.36842
		D335	A19	Atropine	-3.13651	1.09915	5.00376	3.62402	-0.837633			D336	A15	Corticosterone	-7.76259	6.25333	0.937467	-14.3177	-11.6991			D337	D12	LY 171883|88107-10-2	-6.16889	-21.9243	-0.849972	-4.64439	-9.26928			D338	D3	SECOISOLARICIRESINOL	-1.5122	-17.3515	-0.361117	2.91429	-9.1061			D339	E17	Perphenazine	10.6694	5.9247	-0.425477	2.13213	-13.4908
		D335	C21	Xylazine	-3.02225	-4.03487	10.6593	7.48416	0.153494			D336	I11	Metronidazole	-7.74113	2.68612	-0.709583	-7.61675	-7.00705			D337	C11	Pyrazinecarboxamide, 3,5-diamino-N-(aminoiminomethyl)-6-chloro- [CAS]	-6.16181	-11.3118	-0.969142	-5.56152	-1.00739			D338	D4	NAPROXEN SODIUM	-1.35581	0.601898	-3.74528	0.0144218	-2.38358			D339	D18	Naltrexone hydrochloride dihydrate	10.685	-4.22475	-3.72584	-11.7926	-19.8152
		D335	M5	Cilnidipine	-2.98017	-0.146653	7.63417	6.20802	4.33226			D336	G5	Carbamazepine	-7.68904	-0.636018	0.87906	-4.33326	-3.91592			D337	E4	Duloxetine	-6.08739	-1.68611	0.555457	-7.04996	1.7214			D338	G9	HTMT	-1.22894	6.40936	1.4921	-1.57735	-9.09804			D339	D22	Triamcinolone	10.6997	-6.36335	3.88461	-6.81116	2.53773
		D335	C16	RanitidineÂ·HCl	-2.75351	-3.346	5.67781	3.08388	0.0182873			D336	H9	Clinafloxacin	-7.63619	7.235	-8.09141	-6.74967	-5.27821			D337	B10	BETA-ESTRADIOL|50-28-2	-6.07701	2.11591	1.65835	-0.870812	1.7592			D338	H9	Benzo[a]phenanthridine-10,11-diol, 5,6,6a,7,8,12b-hexahydro-, trans- [CAS]	-1.22788	2.66508	5.20552	-0.939064	-8.30711			D339	F21	Cefotaxime sodium salt	10.8634	4.06461	-1.94325	4.97502	-9.8432
		D335	G18	Atovaquone	-2.60242	-3.31991	8.95983	-1.51081	1.24296			D336	D10	Altretamine	-7.61817	4.33101	-1.04275	-5.81286	-4.01556			D337	F21	ORMETOPRIM	-5.94245	9.72595	4.0376	-3.49245	-6.80729			D338	H12	NIALAMIDE	-0.849868	2.3335	-1.00184	-1.08171	-11.8333			D339	I13	Mexiletine hydrochloride	10.8971	1.56602	-5.63822	1.11846	-6.67951
		D335	C15	PromethazineÂ·HCl	-2.5124	-20.6399	7.214	11.3843	-11.2127			D336	A7	Dilazep	-7.6025	4.33901	-1.75471	-6.53066	0.621978			D337	C20	VALACICLOVIR HYDROCHLORIDE	-5.89933	5.72651	0.12793	-6.53684	-10.2461			D338	G11	OLOPATADINE HCl	-0.83351	1.72213	0.395136	-5.4495	-10.283			D339	I12	Phenelzine sulfate	11.0591	1.38914	-8.45902	-4.09339	-6.47989
		D335	H22	GuanfacineÂ·HCl	-2.16883	3.04472	10.8978	13.5521	11.2605			D336	G9	Chloramphenicol	-7.56003	4.43297	-3.59585	1.36285	-16.317			D337	I13	NITRENDIPINE	-5.87666	10.5601	2.6216	-8.68148	-4.59413			D338	H14	Sibutramine	-0.693411	3.28691	0.035435	0.272881	-1.59301			D339	F22	Tetracycline hydrochloride	11.0628	-7.79327	-6.89884	-0.421726	-7.24903
		D335	D11	YohimbineÂ·HCl	-1.80224	-5.68322	6.11761	1.48255	0.934664			D336	H18	Lisinopril	-7.54602	13.8782	6.17304	-7.93501	-9.17777			D337	E6	diphenylcyclopropenone	-5.87194	-27.0684	-2.10798	1.03901	-1.99519			D338	H7	KETOTIFEN FUMARATE	-0.589018	2.34822	4.40964	-0.0756552	-7.87504			D339	F6	Mefenamic acid	11.3784	-0.594736	-2.3885	4.49451	-10.2766
		D335	F9	Canthaxanthin	-1.67687	-2.0045	4.54287	-1.32947	-3.1078			D336	C13	Doxofylline	-7.52539	5.55018	-0.72561	1.20003	-7.08724			D337	C13	RAMIPRIL	-5.85982	4.65674	-1.78257	-7.54482	-1.98773			D338	G15	AMIODARONE HYDROCHLORIDE|19774-82-4	-0.541144	1.22789	4.71051	5.28078	-6.94678			D339	F3	Trichlorfon	11.4336	-3.81835	0.455874	-5.072	-4.84681
		D335	C8	ProcainamideÂ·HCl	-1.61031	-18.8134	8.51395	0.834833	1.54852			D336	E14	Flurbiprofen	-7.44089	4.05732	0.419981	-2.9456	-7.89517			D337	M12	SULFASALAZINE|599-79-1	-5.80851	14.5358	3.02053	0.799831	-1.91385			D338	H13	RABEPRAZOLE|117976-89-3	-0.252434	2.9307	2.78359	-1.28416	-6.5062			D339	F7	Acetohexamide	11.5507	2.18032	-2.44555	5.3304	-10.6072
		D335	H20	Bleomycin	-1.52455	17.2931	27.4165	11.7097	32.5826			D336	B16	Diclofenac	-7.31074	8.87563	1.22494	-6.80206	-12.3121			D337	F16	Amisulpride	-5.50825	-2.88448	0.177845	-7.85845	-11.8163			D338	G4	NIMODIPINE	-0.0341397	-9.51453	-4.8656	-5.36015	-8.1096			D339	I16	Glutethimide, para-amino	11.7789	2.83941	-7.91153	5.2649	-9.46582
		D335	B14	(+)-Tubocuraraine chloride	-1.40523	-0.498769	7.13253	1.86127	1.31748			D336	E5	4-Aminosalicylic acid	-7.30169	-5.70158	-2.65382	0.698012	3.2404			D337	C19	TRICLABENDAZOLE	-5.40556	1.70839	1.44204	-5.90093	-9.65614			D338	H6	ENROFLOXACIN	-0.0335412	0.353879	0.260952	-1.58488	-4.55683			D339	F8	Sulpiride	11.8271	-1.57424	-6.47832	0.433513	-16.6637
		D335	E21	Amorolfine	-1.00878	-14.515	9.56094	8.77692	4.34171			D336	D14	Etretinate	-7.19841	8.90063	1.29596	-9.55881	-7.6702			D337	G15	LEVONORGESTREL	-5.39984	7.0267	2.32207	-7.13265	-9.63733			D338	H17	DEHYDROEPIANDROSTERONE|53-43-0	0.145523	0.746308	0.425461	1.32705	-4.54632			D339	D6	Triamterene	11.8478	7.659	-1.62607	47.9282	4.50148
		D335	B13	StrychnineÂ·HCl	-0.91254	1.59972	7.6636	-4.88257	-10.6764			D336	E13	5-Fluorouracil	-7.10417	7.87313	-1.97298	8.14713	-17.7013			D337	B5	SR 57,227A	-5.31672	3.20903	-2.24501	-8.81082	1.94279			D338	G3	RU 24969	0.147318	-17.9203	3.76401	1.39	-16.3492			D339	E16	Tioconazole	11.8496	-4.48319	-0.638431	1.61207	-20.425
		D335	D14	AlprenololÂ·HCl	-0.774159	-6.36118	2.63366	4.68166	-1.52039			D336	D6	Acycloguanosine	-7.04571	2.67739	-0.609868	-7.24366	-7.87698			D337	M11	VENLAFAXINE HCl|93413-69-5	-5.28678	16.2639	2.60926	2.9705	-1.54931			D338	H8	Rimcazole	0.155696	1.67882	5.57383	-2.55767	-1.77607			D339	N6	Gemfibrozil	11.9402	7.9567	4.48779	10.482	5.39797
		D335	D20	Naltriben methanesulfonate hydrate	-0.324652	-11.3533	3.27522	3.89783	10.2319			D336	G19	Indapamide	-6.89384	10.5674	3.61847	-3.91179	-5.50415			D337	I18	Physostigmine	-5.23478	16.5627	3.87122	-4.16069	-11.2593			D338	C18	5-Nonyloxytryptamine	0.325717	-3.25842	6.65522	4.40582	0.480303			D339	F19	Clindamycin hydrochloride	11.9897	-4.23837	-4.15334	5.0486	-13.9564
		D335	D12	Dihydroergotamine mesylate	0.0088069	-5.81589	5.15842	4.70443	-5.674			D336	F12	Canrenone	-6.66524	8.53091	2.39906	-8.72978	-10.6789			D337	P3	LOMIFYLLINE	-5.22757	15.5347	5.25293	12.635	9.03562			D338	H5	OXYPHENONIUM BROMIDE	0.970493	7.26734	2.13171	-3.52417	-10.898			D339	E22	Dexamethasone acetate	11.9933	3.91979	5.91733	-8.04732	-2.28168
		D335	F10	PilocarpineÂ·HCl	0.0400244	-4.88452	6.06248	4.43011	-3.42851			D336	D20	Fenoprofen	-6.56068	12.3489	-0.246239	-11.0006	-3.87154			D337	A15	LEVOSULPIRIDE	-5.05076	0.789642	-2.37036	-9.57282	-9.81882			D338	G16	EBSELEN	2.06163	6.48678	3.83895	0.646935	-6.69697			D339	D15	Ciprofloxacin hydrochloride hydrate	12.0277	-5.3634	-10.5395	1.57023	-6.98948
		D335	F14	Linezolid	0.116587	-0.92152	-4.83446	-6.2673	-7.76904			D336	I9	Metoprolol	-6.43658	8.2794	4.44701	-5.33643	-6.46204			D337	D7	LORATADINE|79794-75-5	-5.01951	-2.42766	-0.653603	-7.08319	0.464783			D338	H16	CGS 12066B	2.58752	-3.31085	1.94957	-7.24394	-9.17302			D339	E21	Pirenzepine dihydrochloride	12.2379	-7.14216	-2.72024	1.54272	-16.8296
		D335	C5	Flufenamic acid	0.193706	-5.74058	-2.12876	1.43707	-12.8946			D336	H11	Amisulpride	-6.31546	6.83027	2.70605	-1.2801	-4.37861			D337	M21	Azasetron	-5.01479	21.6682	9.24897	4.99269	2.14901			D338	G10	TREMULACIN	3.18123	19.7545	5.44529	8.98089	4.27368			D339	D4	Epirizole	12.3775	-9.03762	-5.79727	-7.38512	-2.32529
		D335	F22	Lacidipine	0.196605	-15.6132	11.1689	9.71538	5.38681			D336	M14	Cilostamide	-6.31005	13.0539	1.51607	2.35563	-2.07653			D337	M15	EFAVIRENZ	-4.94012	16.6828	2.8992	5.15274	0.371781			D338	H3	Brucine	3.62626	10.1322	1.19873	2.98104	-2.77484			D339	I14	Flavoxate hydrochloride	12.4541	3.42917	-5.04878	3.9811	-4.70013
		D335	G5	PancuroniumÂ·2Br	0.238928	-0.915266	3.56856	7.0592	-13.1884			D336	I20	Tosufloxacin	-6.2919	14.363	-3.26673	1.8023	-8.73337			D337	A4	Flurbiprofen|5104-49-4	-4.7602	-11.124	-3.3899	-6.16436	-3.09714			D338	G17	Testosterone	4.40223	4.5688	1.45098	-1.68315	-3.75005			D339	C21	Dizocilpine maleate	12.7457	-2.18578	-5.88549	-7.78781	-10.8266
		D335	C6	Propafenone	0.393596	-7.31993	2.46023	1.61187	-13.6255			D336	G15	17- Hydroxyprogesterone	-6.26051	6.1694	6.62458	1.8433	2.90985			D337	I12	MIDAZOLAM HCl	-4.75312	8.75051	0.861165	-4.13539	-5.49343			D338	H4	ROLITETRACYCLINE	4.8843	5.13802	1.00201	2.26452	-6.63295			D339	G11	Acebutolol hydrochloride	12.816	7.48087	-0.200641	-7.10084	-3.58974
		D335	F6	SotalolÂ·HCl	0.602	-0.988284	1.6454	-2.74458	-5.72578			D336	A14	Orphenadrine citrate	-6.11685	7.35188	-0.533784	-8.65647	-15.1544			D337	C5	Pancuronium	-4.7328	-20.4175	-3.34752	-5.49499	-4.53044			D338	E3	RALTITREXED	5.60853	9.631	24.8551	31.0286	-4.97043			D339	I11	Hydralazine hydrochloride	12.8447	6.10931	-6.32218	-7.57326	-26.3294
		D335	C19	SpiperoneÂ·HCl	0.721564	-18.302	7.8852	-0.40465	-6.93359			D336	D8	Allopurinol	-6.05814	5.05537	3.53673	-6.14338	-9.44527			D337	G13	5-FLUOROCYTOSINE	-4.68497	-23.3624	0.407865	-11.9008	-8.29657			D338	F8	2-CHLORO-2'-DEOXYADENOSINE	6.8282	20.7181	11.8374	8.12845	33.8426			D339	C19	Pioglitazone	12.8698	9.83584	-3.22761	3.54764	-3.03741
		D335	B21	S(-)-Raclopride	1.01258	-3.61146	8.65613	2.36037	-2.15065			D336	P7	Sulfadimethoxine	-5.87724	12.7528	6.29093	10.905	9.56231			D337	E3	3'-deoxydenosine	-4.63322	-1.31638	0.949613	-2.80715	-6.3936			D338	G14	CPD000112002	15.7739	6.74373	14.4255	13.79	29.4088			D339	D17	Haloperidol	13.0424	5.64243	-0.742112	5.51046	-0.0854816
		D335	I12	Ibudilast	1.01973	1.61812	7.90307	6.08662	-2.57697			D336	G8	Ceftazidime	-5.6615	5.17984	5.05127	-3.09087	-11.1347			D337	F9	(+)-3-HYDROXY-N-METHYLMORPHINAN D-TARTRATE	-4.57619	-24.026	-1.11245	-5.98403	-3.57071			D338	B14	IRINOTECAN HCl )trihydrate)	31.124	44.7883	18.8828	12.5887	31.512			D339	N5	Fenspiride hydrochloride	13.1887	12.3751	0.887799	3.47452	8.9711
		D335	E19	Isoniazid	1.11456	-6.26866	2.12722	1.14328	-4.12267			D336	H12	Clopidogrel	-5.64768	10.0737	5.73707	-3.77978	-5.38593			D337	D10	Diphenhydramine hydrochloride|147-24-0	-4.56308	-4.54053	-5.67328	-9.30001	-10.5316			D338	H15	mevastatin	40.9696	15.6929	39.3723	61.6583	-3.9918			D339	F4	Carbamazepine	13.291	3.01852	-3.38649	-5.10915	-5.00738
		D335	C9	LidocaineÂ·HClÂ·H2O	1.14738	-16.3228	6.53767	5.9434	5.72307			D336	E3	Amifostine	-5.56013	3.58873	3.07316	-7.07231	-13.2096			D337	C7	CLOTRIMAZOLE|23593-75-1	-4.47324	5.3214	5.90529	-14.7383	2.07841			D338	H10	DACTINOMYCIN	66.0186	69.6007	67.3121	66.6484	87.848			D339	I10	Nitrofurantoin	13.3046	4.99086	-4.92906	-5.20528	-10.1193
		D335	G16	Azathioprine	1.33746	31.3826	12.8807	14.1271	-5.5705			D336	A9	Imipenem	-5.55751	4.07111	1.04577	-6.26808	-10.1808			D337	E7	PHENELZINE SULFATE SALT	-4.42758	-1.31182	-3.35468	-11.4301	-0.354431			D338	B13	VINCRISTINE SULFATE	67.6885	45.5466	62.1493	71.1016	64.349			D339	E19	Isoconazole	13.572	1.84859	-4.60239	3.45262	-7.51199
		D335	E6	Caffeine	1.34881	-4.2008	3.1357	2.40984	-7.81864			D336	I19	Tobramycin (free base)	-5.52676	14.0814	5.43581	-3.33926	-4.76102			D337	B21	1-(2-Methyl-5-nitro-imidazol-1-yl)-propan-2-ol	-4.38869	11.0585	2.97624	-2.22168	-1.51276			D338	H11	ITAVASTATIN Ca	72.9443	45.5201	47.7706	65.8734	17.6622			D339	N7	Mefexamide hydrochloride	13.7977	12.3376	2.31998	6.48321	5.77234
		D335	E13	Nalbuphine	1.5244	-3.28119	3.42498	-0.713981	-6.82915			D336	I10	Methimazole	-5.46493	8.52331	6.15457	-4.12657	-1.9836			D337	E19	BISOPROLOL FUMARATE	-4.33017	9.04195	-1.68868	-2.54251	-8.14594			D338	A13	Vindesine Sulfate	76.9403	45.001	61.6873	71.2982	61.2648			D339	J9	Sulfamethoxazole	13.8294	1.90737	-4.2083	-1.23291	-3.94498
		D335	E11	Salbutamol hemisulfate	1.62317	-1.9132	5.66442	4.36192	-2.82223			D336	G6	Cefoperazone acid	-5.45238	3.99123	0.823362	-4.89733	-1.80349			D337	J9	OLIGOMYCIN C	-4.28898	-0.81523	5.26748	-4.22972	-4.43355			D338	C12	HOMOHARRINGTONINE	79.635	72.4029	81.8881	76.0122	82.6423			D339	G10	Isoxsuprine hydrochloride	13.9381	4.30635	-0.851509	-5.06835	-0.94836
		D335	D8	Guanabenz	1.69109	0.872113	9.67723	2.53625	-3.33244			D336	B13	Dehydroepiandrosterone	-5.44239	7.83735	3.29033	-10.548	-12.2987			D337	F6	4-Thiazolidinecarboxylic acid, 2-oxo-, (R)- [CAS]|19771-63-2	-4.26258	1.58852	0.720395	-9.86479	-1.82311													D339	N18	Acemetacin	13.9389	3.43618	2.30096	6.91861	2.28236
		D335	F21	Nisoldipine	1.74748	-9.99848	19.0936	4.13911	8.27857			D336	I16	Tibolone	-5.38138	8.36903	1.60174	-3.89452	-15.204			D337	F12	Epigallocatechin gallate|989-51-5	-4.2386	-22.587	-0.415424	-11.8947	1.24061													D339	I9	Riluzole hydrochloride	13.9598	1.97101	-5.80668	-1.96889	-14.8716
		D335	H10	Aniracetam	1.77543	-5.05229	7.62907	6.44948	3.63787			D336	M11	Praziquantel	-5.3086	16.3545	4.46749	-3.34936	-2.86121			D337	C10	N,N'-DIACETYL-1,6-DIAMINOHEXANE	-4.17169	-11.7008	-1.37431	-5.1542	-6.53878						FOB	KHOS	MG63					D339	G14	Dipyridamole	14.0442	1.92523	-13.6919	4.62297	-15.6075
		D335	D5	NaftopidilÂ·2HCl	1.98772	-1.81527	6.04102	1.2806	-7.95088			D336	K8	Oxcarbazepine	-5.26727	14.7543	5.87128	-1.22255	-2.14289			D337	F5	Benzeneacetonitrile, Alpha-[3-[[2-(3,4-dimethoxyphenyl)ethyl]methylamino]propyl]-3,4-dimethoxy-Alpha-(1-methylethyl)-, (R)- [CAS]	-4.11758	-3.9917	-1.39771	-7.26506	0.430957													D339	D19	Chlorpheniramine maleate	14.0501	0.706851	-2.17421	-0.687428	-3.9475
		D335	E18	Terfenadine	2.03948	-12.8454	2.46412	1.3255	-7.513			D336	I15	Temozolomide	-5.25097	6.12222	1.36827	-9.74055	-14.602			D337	F19	EZETIMIBE	-4.10509	9.72728	2.34414	-6.85774	-21.3924					Median	-0.113598	2.26063	2.95269	-0.113598	-2.84377			D339	I15	Bufexamac	14.0963	2.83015	-3.70044	0.365736	-4.63553
		D335	E17	FAMOTIDINE	2.22512	-17.2103	9.35894	-0.763835	-12.9651			D336	H10	Clomiphene	-5.15024	10.05	5.32161	-1.64523	0.61721			D337	F8	TRAZODONE HYDROCHLORIDE|25332-39-2	-4.07956	9.1033	0.816092	-22.7989	1.1997					SD	10.269	10.7186	8.6848	10.269	10.7258			D339	J11	Phenformin hydrochloride	14.2253	4.46869	-4.52297	-2.95922	-7.88315
		D335	D7	ClonidineÂ·HCl	2.33796	0.177783	5.4438	2.08827	-10.2021			D336	I14	Tenatoprazole	-5.12451	7.07637	-2.98307	-2.64131	-11.2071			D337	F10	Ifenprodil	-4.01147	4.64564	-0.877899	-6.89533	-9.27706					2SD	20.538	21.4372	17.3696	20.538	21.4515			D339	E18	Mefloquine hydrochloride	14.2285	-3.22429	1.37349	1.46726	-14.4186
		D335	F17	Manidipine	2.54402	-4.82874	8.02605	-3.3427	-0.169565			D336	A16	Crotamiton	-5.0183	8.58087	-1.14388	-5.45389	-14.0861			D337	D5	METRONIDAZOLE|443-48-1	-3.94474	-5.24289	-4.80984	-7.10962	-2.65305					3SD	30.807	32.1558	26.0544	30.807	32.1773			D339	C20	Nomifensine maleate	14.256	-9.55082	-1.8546	-0.785966	-2.14365
		D335	H18	Ozagrel	2.56376	-11.6938	10.1206	6.51646	6.67975			D336	G11	Chlorambucil	-4.95908	8.79006	6.9835	-6.07401	-1.63067			D337	G11	L-Glutamic acid, N-[4-[[(2,4-diamino-6-pteridinyl)methyl]methylamino]benzoyl]- [CAS]	-3.55012	85.1022	28.3823	45.0655	12.2723					M+2SD	20.4244	23.6978	20.3223	20.4244	18.6077			D339	M14	Fenoterol hydrobromide	14.3595	7.47837	-0.320288	1.33633	3.23237
		D335	F15	Docetaxil	2.6547	39.7399	63.2881	80.3834	65.8331			D336	N11	Rimantadine	-4.92883	16.2104	2.37901	5.35053	4.78612			D337	I9	FTORAFUR	-3.53298	10.1069	2.6673	-7.73777	-6.36895					M+3SD	30.6934	34.4164	29.0071	30.6934	29.3335			D339	K14	Triprolidine hydrochloride	14.4629	4.43276	-2.43345	-2.27721	-3.96839
		D335	D19	Metoclopramide	2.92277	-15.0071	7.32992	6.05979	4.2568			D336	G12	Chlorpheniramine	-4.91584	3.43211	3.72087	1.0916	-2.92378			D337	K21	CPD000058420	-3.33573	16.4388	5.10484	4.61528	-0.240433													D339	M13	Fludrocortisone acetate	14.4768	3.70537	4.46946	10.4629	3.81471
		D335	F16	Olopatadine	2.93733	-7.3119	4.25126	2.75393	0.587625			D336	B14	Desloratadine	-4.84236	9.28332	5.17627	2.37384	-5.78926			D337	D11	9-AMINO-1,2,3,4-TETRAHYDROACRIDINE HYDROCHLORIDE	-3.17818	-4.49162	-0.000335207	-3.63358	0.725905													D339	M6	Flumequine	14.5661	3.51712	0.117804	5.16375	5.0406
		D335	D4	Ifenprodil tartrate	2.98495	-9.30725	5.28413	6.08275	-4.76621			D336	I12	Miconazole	-4.81803	12.5424	5.26223	1.62887	-7.28263			D337	F7	Riluzole	-3.08549	4.37197	-0.412989	-11.269	-4.65291													D339	D20	Nalbuphine hydrochloride	14.644	4.98448	1.10966	-0.525478	-3.23441
		D335	D10	BuphenineÂ·HCl	2.9947	-19.6364	3.29701	5.44563	-2.00966			D336	I8	Methylprednisolone	-4.77855	8.88761	10.7096	0.113294	-19.8981			D337	I14	RUTIN	-3.02336	11.6584	-0.537041	-6.95224	-10.8568													D339	G13	Verapamil hydrochloride	14.7669	2.78734	-0.953134	4.99757	4.90179
		D335	E4	Emtricitabine	3.10162	-3.5999	5.5907	2.04463	-10.5733			D336	G7	Cefotaxime Acid	-4.70724	5.27867	4.28896	-8.42005	-24.8798			D337	D8	Cisapride	-3.01112	5.13128	1.70509	-7.39366	-10.6044													D339	M9	Tibolone	14.8016	9.7442	-0.236864	6.1872	2.89685
		D335	D21	Vitamin A acetate	3.25462	-8.97906	14.3041	7.5963	7.01804			D336	J10	Nefazodone	-4.70405	7.20532	-0.239735	-4.78109	-3.92604			D337	I15	RITONAVIR	-2.91179	-4.65871	1.94932	-2.71516	-4.36247													D339	H9	Prednisone	14.8482	1.49202	-2.53699	-2.01385	-4.50779
		D335	H14	DorzolamideÂ·HCl	3.57266	-1.17686	6.29226	8.78561	-3.20731			D336	H7	Clarithromycin	-4.67979	8.56397	4.77741	-7.1348	-13.2537			D337	D14	TOCAINIDE	-2.91067	1.3494	-3.92262	-7.00898	-7.73319													D339	I17	Dropropizine (R,S)	14.8656	8.39993	-4.33747	0.243475	-3.23276
		D335	E5	BetaxololÂ·HCl	3.68901	-4.20625	0.507367	-0.0381709	-6.26013			D336	A10	Lomustine	-4.67597	8.36884	3.07886	-5.58425	-8.39718			D337	H11	TFMPP	-2.89762	11.075	2.51052	-2.81507	-0.553732													D339	I8	Mafenide hydrochloride	14.9225	1.82555	-5.54673	-6.31644	-8.52271
		D335	M20	Bambuterol	3.91568	5.76565	9.76607	15.3359	13.3178			D336	A18	Cyproterone Acetate	-4.60191	11.3945	-2.71793	-10.5554	-11.2857			D337	N15	IRBESARTAN	-2.67186	18.0326	18.6701	11.0934	-5.05976													D339	N4	Pyrantel tartrate	14.9449	13.4583	1.95288	12.693	14.624
		D335	F8	NisoxetineÂ·HCl	3.97256	1.54427	4.18049	-2.32058	-10.3223			D336	H8	Climbazole	-4.42948	6.98638	8.31266	-6.90217	-5.26069			D337	B3	Raclopride	-2.63353	-16.5645	0.268165	-7.53876	-5.49895													D339	I5	Chlorzoxazone	14.9536	2.68569	-2.96115	-1.79872	-9.93995
		D335	D22	Levallorphan	3.97318	-11.8905	11.6968	11.8217	1.14103			D336	F9	Bisacodyl	-4.4205	9.14438	3.71937	-2.44917	-10.5568			D337	J12	LAMIVUDINE	-2.60961	10.5191	2.30181	-5.20884	-9.54106													D339	G15	Chlorhexidine	14.9741	23.3893	-13.0485	4.51869	-1.69603
		D335	G17	Sildenafil	4.05597	-17.953	9.91979	-3.83178	-9.94758			D336	D5	Aceclofenac	-4.21673	-9.27663	-5.38174	-5.69511	-8.30123			D337	D9	Doxepin	-2.58314	3.44179	-2.13159	-6.22369	-5.73861													D339	C22	Oxandrolone	14.9806	-12.0074	-2.74529	-11.4127	4.4226
		D335	E12	Pindolol	4.24624	-2.91264	3.84851	1.85207	-4.63819			D336	K11	Oxfendazole	-4.20934	10.9212	6.65673	-0.416958	-0.844238			D337	B4	3-HYDROXY-1,2-DIMETHYL-4(1H)-PYRIDONE	-2.52909	-16.3605	-1.54339	0.483453	-4.01877													D339	I6	Ornidazole	15.0055	7.16391	-4.33233	-0.141099	-28.7786
		D335	D9	Rilmenidine phosphate	4.25426	-4.49329	6.60503	2.21062	-3.91506			D336	C4	Ricobendazole	-4.1556	1.9441	5.97982	-2.77109	4.50432			D337	I21	Acetamide, 2-amino-N-(1-methyl-1,2-diphenylethyl)-, (+/-)- [CAS]	-2.49331	19.6268	4.83367	2.58138	1.40912													D339	D21	Picotamide monohydrate	15.0292	3.17802	2.49205	0.468836	-15.243
		D335	N10	Acitretin	4.26037	2.63609	15.2525	6.79199	-5.96152			D336	H6	Citalopram	-4.12892	6.60563	2.34407	-4.34859	-22.7832			D337	E22	CPD000326828	-2.40795	9.7259	3.91177	-2.27624	-0.725351													D339	M19	Oxybutynin chloride	15.11	13.4091	-4.63396	9.85515	5.81352
		D335	C12	AmantadineÂ·HCl	4.29226	14.0972	23.3872	10.6028	21.3133			D336	C5	Sulbactam	-4.12459	2.30655	-2.75203	-8.48096	-9.64455			D337	A3	Nalbuphine	-2.1628	-7.31325	-2.44516	-0.95407	-4.76862													D339	N12	Indapamide	15.2273	8.55169	6.46462	5.3957	4.90499
		D335	D15	ImipramineÂ·HCl	4.44391	-3.26229	4.28023	4.85671	1.27131			D336	I18	Tinidazole	-3.84072	14.8263	4.45975	-5.5826	-4.42862			D337	J11	MOXONIDINE HCl	-2.12913	9.35608	-0.542819	-5.9985	-3.7872													D339	G7	Diphenhydramine hydrochloride	15.2766	2.86741	-0.871011	-12.5271	-7.83361
		D335	E9	Clenbuterol	4.53046	-1.81547	10.0902	6.74543	6.29741			D336	D3	Acetylsalicylic Acid	-3.72604	7.55312	0.0360747	-3.37774	-0.944853			D337	J13	SAQUINAVIR MESYLATE	-2.12509	9.15289	-0.764975	-4.51126	-9.9007													D339	J10	Mephenesin	15.2965	4.58978	-4.30629	-6.72011	-5.51084
		D335	D13	Quetiapine Fumarate	4.53731	-3.77905	6.65505	5.6342	5.57365			D336	M13	Thioridazine	-3.7091	10.4085	3.39011	2.99181	-5.16689			D337	K11	Nitrazepam	-2.12136	11.5915	2.29358	-4.3985	-6.74344													D339	I21	Bupropion hydrochloride	15.3334	5.44049	-2.74491	-1.71635	-1.00761
		D335	D3	OxymetazolineÂ·HCl	4.63818	-0.192683	2.01792	6.33462	-2.4038			D336	J12	Norethindrone	-3.65822	6.28824	0.97341	-4.48755	-8.0677			D337	D4	d-3-Methoxy-N-methylmorphinan hydrobromide	-2.11577	2.74237	-0.757726	1.5346	-6.66148													D339	M18	Perhexiline maleate	15.3689	14.5923	-4.68202	5.71367	-17.7772
		D335	M8	Denbufylline	4.68717	9.15086	8.2313	12.998	9.51996			D336	C3	Rocuronium bromide	-3.65765	4.61905	2.95507	-4.65303	-3.17064			D337	N12	TORASEMIDE	-2.09981	15.5207	3.75091	2.51695	-1.10008													D339	F18	Astemizole	15.4413	3.50801	1.63001	-13.4169	-4.76667
		D335	C10	Flecainide acetate	5.20318	-1.72789	7.44511	10.6247	-2.17564			D336	B21	Doxazosin	-3.49005	14.4432	6.5314	-7.15257	-12.7486			D337	M20	1H-Imidazol-2-amine, N-(2,6-dichlorophenyl)-4,5-dihydro- [CAS]|4205-91-8	-1.99935	18.0616	9.46982	0.470278	-2.65523													D339	M10	Trimethoprim	15.5436	6.12231	3.52311	5.51014	4.17995
		D335	J21	Retinoic Acid	5.26864	-8.24493	20.3428	4.93422	9.6404			D336	K10	Oxacillin	-3.47362	11.8263	3.8403	-3.43214	0.235671			D337	I10	Isoquercitrin	-1.99351	9.76703	-1.99352	-4.80307	-4.6166													D339	M15	Homochlorcyclizine dihydrochloride	15.5526	8.09302	-0.50908	9.15052	3.96897
		D335	G11	Mepyramine maleate	5.54256	-4.85652	8.80398	4.78802	-2.71671			D336	B19	Diflunisal	-3.47101	11.0985	2.8986	-0.675598	-13.3651			D337	N16	MILRINONE|78415-72-2	-1.95077	17.9106	6.4969	5.58899	5.68582													D339	K9	Catharanthine	15.5565	10.6317	-8.95042	2.09361	0.856079
		D335	E10	ProcaterolÂ·HCl	5.67212	-4.80243	11.0661	2.85795	1.58406			D336	A17	Cyclophosphamide	-3.40109	8.80387	-0.747605	-10.9118	-1.87073			D337	O20	1H-Indole-2-propanoic acid, 1-[(4-chlorophenyl)methyl]-3-[(1,1-dimethylethyl)thio]-Alpha,Alpha-dimethyl-5-(1-methylethyl)- [CAS]	-1.86783	22.5989	9.61326	10.2224	2.4452													D339	K13	Ethisterone	15.562	-7.14547	-4.04692	0.588946	-2.74114
		D335	M18	Pentamidine	6.31856	8.04083	-5.936	-2.53648	-5.42374			D336	I5	Mefenamic acid	-3.33092	6.09849	-1.99656	-2.98731	0.840723			D337	A5	FAMOTIDINE|76824-35-6	-1.82391	-8.19526	2.84877	-10.0662	-3.26379													D339	M3	Ranitidine hydrochloride	15.5741	10.6805	2.72411	11.4254	9.95482
		D335	M13	Sulindac	6.4802	5.48933	4.87448	6.63057	-6.35183			D336	P13	Methysergide maleate	-3.27113	16.0927	3.87742	9.45731	7.97816			D337	O12	TROPISETRON HCl	-1.72233	23.8071	10.1554	10.4884	7.60497													D339	I4	Pentylenetetrazole	15.615	3.60036	-4.01265	2.81147	-0.806732
		D335	I20	Meloxicam	6.74456	-1.85782	11.4945	8.53444	3.78682			D336	J17	Triamcinolone	-3.25228	14.5974	10.4112	-2.0047	-9.68377			D337	I17	TICLOPIDINE HCl	-1.71674	-14.9952	-0.100754	-4.16869	-4.14653													D339	G20	Canrenoic acid potassium salt	15.6873	0.377847	-3.47293	4.14891	-0.829948
		D335	F4	DobutamineÂ·HCl	7.05729	-5.99604	-0.0753718	6.13711	-3.52396			D336	J13	Tolfenamic acid	-3.17026	11.4171	3.0858	-2.57366	-4.32188			D337	L22	PIRENPERONE	-1.63418	14.4794	10.0248	5.87716	5.57812													D339	G17	Chlortetracycline hydrochloride	15.7072	2.66922	-9.13596	2.94794	-12.7359
		D335	I13	Tranylcypromine	7.14817	1.62323	8.59386	1.60445	1.19274			D336	J9	Naphazoline	-3.07634	9.33162	4.71323	-2.73727	-5.67386			D337	G9	L-Ornithine, N5-[imino(methylamino)methyl]-[CAS]	-1.53714	5.29731	1.69482	-4.02125	-4.76053													D339	I3	Isoniazid	15.7082	6.68172	-0.0358747	6.86817	0.278592
		D335	I3	TizanidineÂ·HCl	7.23065	4.50225	4.26966	9.12342	-3.09046			D336	K13	Venlafaxine	-2.93357	6.40569	-0.944151	-2.37959	-3.65552			D337	K18	Doxylamine succinate salt|562-10-7	-1.41096	16.0619	2.64621	-11.3945	-4.48759													D339	P14	Flunarizine dihydrochloride	15.7107	2.64009	1.03904	13.04	14.2939
		D335	N12	Calcifediol	7.23651	1.78453	14.4704	13.5565	8.2756			D336	A4	Etoricoxib	-2.77718	-2.05359	-1.41946	2.48026	-5.48041			D337	I8	BICALUTAMIDE	-1.37723	12.4369	1.17026	-30.1506	-7.91149													D339	H12	Trimethobenzamide hydrochloride	15.72	3.42167	1.48005	-4.10884	-4.39395
		D335	N19	Tranexamic acid	7.29136	0.711036	9.83317	13.4327	12.033			D336	F3	Azaperone	-2.73535	-7.8189	3.09227	2.33528	3.97789			D337	G12	5-Amino-2-hydroxy-benzoic acid|89-57-6	-1.33877	8.14351	-3.81762	-14.8131	-4.74039													D339	G4	Homatropine hydrobromide (R,S)	15.7719	3.64423	-1.87466	-0.430133	-1.89779
		D335	I17	Carbidopa	7.33683	-0.953374	9.35789	5.01852	1.585			D336	J14	Tolmetin	-2.4539	8.73075	-1.04912	-3.07768	-7.35064			D337	K12	PROCARBAZINE HYDROCHLORIDE|366-70-1	-1.16886	8.84982	1.20156	-5.1095	-6.13496													D339	G12	Tolnaftate	15.7892	2.31013	-4.46819	-9.13535	5.67423
		D335	M7	TrifluoperazineÂ·2HCl	7.50704	4.41284	8.99178	16.0352	12.2893			D336	D4	Acipimox	-2.45205	-12.9126	-0.798233	-1.89749	-1.51702			D337	C3	Zacopride	-1.15507	-19.9344	-1.8768	-1.88946	-10.9327													D339	M11	Metoclopramide monohydrochloride	15.9361	8.28277	0.648229	7.92824	-1.73372
		D335	I14	Piroxicam	7.5374	1.09717	7.1347	5.04014	-4.09971			D336	N12	Propranolol	-2.42772	14.0148	5.80925	3.59035	4.79643			D337	I19	RIZATRIPTAN BENZOATE	-1.09766	17.5236	1.53486	-2.47267	-3.90648													D339	H5	Sulindac	16.012	3.34232	-1.12589	-1.56887	-0.409243
		D335	I18	Nimesulide	7.58725	3.19028	5.35305	3.51125	-2.12261			D336	N17	Argatroban	-2.38506	17.4353	4.50786	5.58366	2.88893			D337	N11	PANTOPRAZOLE SODIUM SALT	-1.0684	17.8629	5.75172	1.93916	-7.41266													D339	B19	Disulfiram	16.1052	15.3301	6.79033	27.6592	56.4303
		D335	F7	MaprotilineÂ·HCl	7.94069	-3.47309	3.88084	1.29506	-9.90048			D336	M19	Rolipram	-2.38366	18.7897	7.36721	0.35452	-6.19367			D337	O11	FLUTICASONE PROPIONATE	-1.05343	23.5729	14.4306	11.5096	5.82984													D339	J12	Flutamide	16.1585	2.62807	-3.62623	-10.6744	-9.27572
		D335	J6	(R)-(-)-DeprenylÂ·HCl	8.07062	4.65106	5.79662	6.57507	-1.97522			D336	B22	Doxifluridine	-2.29145	16.2054	5.0671	19.9174	0.516011			D337	L18	Milnacipran	-1.04392	17.1759	3.94393	0.538015	-0.987251													D339	G16	Loperamide hydrochloride	16.1603	7.87137	-2.26848	2.167	-5.967
		D335	J10	Dinoprostone	8.1151	5.4012	9.09995	3.88908	-3.45054			D336	M4	Prednisolone	-2.26528	14.0013	9.43217	8.09144	-3.80022			D337	N18	Chlorpheniramine|113-92-8	-1.02802	20.6804	7.05593	3.37014	4.47749													D339	N10	Fenbufen	16.1692	4.17274	2.2963	5.2924	7.6607
		D335	H8	Zolmitriptan	8.12325	2.76366	3.618	3.45086	-1.32488			D336	J6	Myclobutanil	-2.21555	10.3731	1.57988	0.074093	-1.97825			D337	H14	IDEBENONE|58186-27-9	-1.02007	-11.2585	1.89695	-6.44477	-2.55632													D339	M5	Flufenamic acid	16.3371	8.77486	-0.833486	7.1067	2.34356
		D335	N7	Bromocriptine mesylate	8.17908	13.0508	9.55625	13.2041	-2.19486			D336	N13	Zaprinast	-2.20466	13.6433	4.96731	1.42843	-4.0683			D337	J6	Nobiletin|478-01-3	-1.011	13.1614	-0.100178	-9.41851	0.955923													D339	J14	Diphenidol hydrochloride	16.3721	1.56057	-4.88093	0.444723	-5.67102
		D335	J19	Goserelin	8.30192	-1.02307	10.7466	8.36021	6.54626			D336	P15	Pantothenic acid	-2.09622	17.2659	3.31621	10.2339	0.731156			D337	C22	KITASAMYCIN	-0.984967	7.73897	-0.719434	1.35353	0.101483													D339	J20	Antazoline hydrochloride	16.3777	8.93603	-4.59455	0.230441	-0.461989
		D335	N8	Clozapine	8.3021	7.08174	9.91002	11.3643	-3.50475			D336	K19	Ketotifen	-2.05267	15.6032	6.4782	-0.0598495	0.475045			D337	F4	Glycine, N-[2-[(acetylthio)methyl]-1-oxo-3-phenylpropyl]-,phenylmethyl ester [CAS]	-0.952413	-5.84466	-0.984363	-4.35913	-11.8362													D339	I7	Ethosuximide	16.4282	1.2373	-1.94764	-1.53517	-8.04945
		D335	I19	Ketoprofen	8.36151	0.223985	8.10311	4.53165	4.99861			D336	O14	Melengestrol Acetate	-1.98447	17.5685	7.67458	8.25835	5.63142			D337	K20	MONTELUKAST Na	-0.913274	21.8444	6.59433	2.63271	0.983062													D339	M8	Meclofenamic acid sodium salt monohydrate	16.4395	5.17762	-2.83913	4.40836	0.967788
		D335	O5	Oxatomide	8.94841	10.0503	9.2388	14.3462	8.96952			D336	K15	Iproniazid	-1.93894	8.73546	2.20864	-3.87445	-3.64171			D337	H12	Oxiranecarboxylic acid, 2-[6-(4-chlorophenoxy)hexyl]-, ethyl ester- [CAS]	-0.89855	11.3949	1.96182	-8.51723	-3.56877													D339	C17	Danazol	16.5039	3.12209	0.32592	2.20845	-13.9507
		D335	I9	Flumazenil	8.99567	1.55136	8.56104	7.83808	9.85504			D336	J15	Amoxicillin	-1.73867	11.1413	3.3423	-2.19555	-10.6752			D337	M17	ISRADIPINE	-0.793061	18.146	8.57591	-0.573349	2.17289													D339	K7	Aztreonam	16.532	9.65764	-0.0989468	1.60926	-27.7852
		D335	H6	Zoledronic acid	9.03065	-0.323596	3.56748	7.47541	-2.34319			D336	O5	Rufloxacin	-1.66385	17.1515	4.27588	12.7776	6.62901			D337	J10	FLUMAZENIL	-0.763055	11.1837	-0.857596	-6.03891	-5.839													D339	M20	Spiperone	16.6101	10.5529	0.546192	-10.7912	4.51119
		D335	O11	Indomethacin	9.10999	7.00955	4.99588	13.6101	1.38739			D336	J16	Tramadol	-1.62622	9.8995	5.18787	-0.395889	-8.50305			D337	N6	TOPIRAMATE|97240-79-4	-0.675396	6.93049	5.86891	5.15936	0.670151													D339	K21	Clomipramine hydrochloride	16.6714	4.05222	-1.39493	9.96308	7.21562
		D335	J11	Metformin	9.16194	5.35552	6.64242	4.42002	-7.25258			D336	H22	Losartan potassium	-1.57139	16.4933	7.75069	3.33852	2.1315			D337	G17	LOSARTAN Potassium|124750-99-8	-0.626379	6.02245	2.95143	-3.78191	-5.23892													D339	M21	Pyrilamine maleate	16.7121	12.8636	-2.18988	1.27494	-8.38234
		D335	M17	Zileuton	9.17156	-5.07531	6.46161	9.58618	3.09266			D336	J7	Nadifloxacin	-1.50409	10.9737	1.18216	-1.87413	-3.95318			D337	I7	ROSIGLITAZONE MALEATE	-0.598112	18.0337	0.493758	-5.46064	-9.63966													D339	I22	Alprenolol hydrochloride	16.7385	3.7745	-1.77269	-1.0505	0.581372
		D335	J9	Exemestane	9.18045	0.972791	5.07128	4.65965	-9.70342			D336	J8	Nabumetone	-1.30261	13.0767	0.972767	-5.88947	-5.15239			D337	I16	PTEROSTILBENE	-0.545057	11.6556	-2.90756	-13.7519	-10.0978													D339	J16	Nortriptyline hydrochloride	16.7427	-3.83813	-1.60181	-2.173	-3.86416
		D335	E3	Nicergoline	9.21333	5.61793	0.785569	10.6956	-8.06961			D336	K14	Vidarabine	-1.25511	7.55309	2.68221	1.14657	-5.91888			D337	E15	ORLISTAT|96829-58-2	-0.519834	0.558689	3.98845	-0.788444	5.29865													D339	G19	Nicergoline	16.7685	-2.50674	-3.58244	-8.16684	-5.59642
		D335	I16	Troleandomycin	9.35628	-3.24406	9.20339	3.29192	4.47684			D336	K17	Bupivacaine	-1.25275	13.1802	2.62491	-1.1473	-4.26992			D337	M8	ICARIIN	-0.459013	12.2621	6.64683	3.38041	-2.18578													D339	G9	Miconazole	16.8222	9.04783	2.24357	-4.06687	-1.39131
		D335	I5	Propranolol S(-)	9.42784	0.417468	6.02059	5.40472	1.73325			D336	J11	Niflumic acid	-1.22824	8.33119	0.227686	-0.624788	-20.1286			D337	I6	NAFTOPIDIL	-0.421427	12.8249	3.44692	-3.24971	-3.60547													D339	K15	Doxepin hydrochloride	16.8756	5.24176	-3.33896	2.96306	-0.222738
		D335	O9	Dipyridamole	9.48145	7.3226	6.38283	12.0248	6.81347			D336	N5	Racecadotril	-1.19997	8.56665	-0.605066	6.58819	-3.69503			D337	I20	ITOPRIDE HCl	-0.259529	16.3527	4.22585	-22.9068	-3.70454													D339	K6	Methocarbamol	16.9079	2.46324	-0.0195653	1.07225	1.21238
		D335	N3	Molsidomine	9.4941	9.15694	4.34159	13.2351	-2.62891			D336	M5	Progesterone	-1.19716	2.35018	3.01307	1.92241	3.96339			D337	M6	Viramune	-0.0785575	14.4151	2.49427	1.69052	-0.266949													D339	J5	Tranylcypromine hydrochloride	16.9116	4.71852	0.975719	0.360066	1.32176
		D335	G9	Haloperidol	9.74828	-5.4402	9.36926	7.91819	5.1467			D336	O13	Megestrol Acetate	-1.16138	17.8283	1.20707	6.7002	-5.29864			D337	H13	Trileptal	-0.0471842	10.2878	3.95862	-6.22297	-4.42095													D339	J4	Etofylline	16.9165	4.7922	-3.306	3.26109	0.639655
		D335	N14	Glyburide	9.75451	8.10649	5.34081	11.4628	8.11235			D336	J18	Trimethoprim	-1.08739	9.18729	5.18803	-3.64362	-2.08159			D337	N14	DROPERIDOL	-0.031715	18.1138	3.62652	2.03794	0.229867													D339	P12	Proglumide	16.917	3.83086	2.73594	1.06163	-20.0523
		D335	P12	Docebenone	9.92843	8.62486	5.7009	13.8868	-1.30996			D336	I22	Toremifene	-1.07968	15.2009	7.3065	7.90246	0.219907			D337	K22	1,1-DIMETHYL-4-PHENYLPIPERAZINIUM IODIDE	0.067375	18.5384	7.47901	6.46432	1.26984													D339	H19	Gallamine triethiodide	16.9342	6.20557	-1.98953	-0.147812	-12.9766
		D335	I11	Gefitinib	9.99161	-0.78913	6.08053	1.60857	-1.45735			D336	K20	LevocabastineÂ·HCl	-1.03281	13.9356	6.81362	1.53299	0.664403			D337	G6	Mesoridazine	0.19001	9.25959	-1.24263	-3.92636	-9.54409													D339	K10	Pentolinium bitartrate	16.9556	8.12593	-2.85096	2.23504	2.42097
		D335	O12	Naproxen	10.0229	7.87551	4.17895	14.9363	-0.279855			D336	O16	Amprenavir	-0.895017	19.1005	6.06381	10.8465	5.30671			D337	M19	Donepezil	0.202187	21.4864	8.73634	1.67023	5.36242													D339	N13	Dantrolene sodium salt	16.9564	4.5543	0.512683	0.659461	3.55293
		D335	K12	Gallamine	10.2736	2.55586	7.70239	3.85527	-5.83818			D336	P17	Phenylpropanolamine	-0.8833	19.0434	5.45358	11.3563	12.4612			D337	J14	PENCICLOVIR	0.252509	12.2579	0.503321	-2.94586	-2.78983													D339	G8	Minaprine dihydrochloride	16.9757	2.63599	-1.41601	-0.783425	5.33444
		D335	L21	Rofecoxib	10.2759	0.444415	10.3575	12.3737	13.0159			D336	J19	Tropisetron	-0.787657	13.3491	5.76074	-3.33897	-7.13151			D337	K13	BIFONAZOLE|60628-96-8	0.290219	9.96523	9.65392	-0.425022	4.61124													D339	G18	Tamoxifen citrate	17.0334	8.50809	-0.166555	-13.4622	-5.32881
		D335	I21	Terbinafine	10.3488	1.63308	12.9501	11.6008	6.60297			D336	B3	LofexidineÂ·HCl	-0.680744	3.76827	-1.43062	2.57865	2.80554			D337	I4	PAZUFLOXACIN	0.368124	2.91086	1.46361	-0.97743	-6.82867													D339	L22	Quinidine hydrochloride monohydrate	17.1349	14.4707	2.27334	10.4324	-0.685213
		D335	O8	Dexamethasone	10.3867	14.2432	11.8291	17.5028	13.2328			D336	H16	Levofloxacin	-0.652662	10.0523	3.62113	-5.96737	-0.540739			D337	M10	RIFABUTIN	0.459013	17.9081	10.7156	-4.01495	-2.67949													D339	P13	Ifenprodil tartrate	17.2375	1.44439	1.44949	7.08845	13.4359
		D335	O7	Capsaicin	10.4321	9.90964	6.16886	15.9781	7.92903			D336	M16	amrinone	-0.608406	13.3209	6.2443	0.672929	-2.47266			D337	G16	LOFEPRAMINE	0.489144	12.1215	2.63347	-5.99922	-9.17426													D339	N11	Ketoprofen	17.2581	8.47709	1.49766	3.80598	1.37936
		D335	I4	Meglumine	10.4452	1.81834	4.97892	10.11	-2.39513			D336	N7	Ramipril	-0.565552	15.0463	2.09753	4.54565	-22.1593			D337	I3	BUPROPION HYDROCHLORIDE	0.519151	7.41867	1.98572	1.09624	0.280023													D339	I18	Pinacidil	17.2666	2.64327	-5.61591	-10.1493	-6.76548
		D335	N17	Nicorandil	10.5151	-4.93811	5.72942	12.7376	7.43124			D336	I7	Methyldopa	-0.526199	4.44157	3.37985	-2.64038	-4.80374			D337	I22	2-CHLOROADENOSINE	0.523748	20.1326	3.67427	2.83972	-0.484214													D339	J8	Iproniazide phosphate	17.296	2.302	-3.41959	-7.15239	-4.13206
		D335	I22	Sodium Phenylbutyrate	10.5928	4.6261	11.916	10.8966	11.2973			D336	N18	Cilastatin	-0.508051	20.4424	7.40816	-2.14481	0.964692			D337	O7	CALCIPOTRIOL	0.535738	9.63009	14.4519	12.1128	19.9553													D339	K19	Clotrimazole	17.3929	8.05993	1.83011	6.37659	0.562041
		D335	O4	Ketoconazole	10.6363	6.23177	10.9083	15.7004	6.66913			D336	A21	Dacarbazine	-0.449405	8.2713	4.8233	-2.46014	-8.6167			D337	J18	LOBELINE HYDROCHLORIDE	0.556612	14.391	2.88275	-2.76714	-4.26605													D339	L16	Prednisolone	17.4079	13.7046	6.45887	1.73941	0.0751849
		D335	M9	Miltefosine	10.6679	42.0744	19.2703	15.1063	1.1429			D336	I17	Tioconazole	-0.43183	14.8653	5.94073	-6.40854	-2.89167			D337	O21	DELTA1-HYDROCORTISONE 21-HEMISUCCINATE SODIUM SALT	0.638742	30.0986	14.0168	14.6718	8.42644													D339	K5	Pargyline hydrochloride	17.4291	6.30802	-1.97772	0.0317994	-22.2986
		D335	M16	Zafirlukast	10.7105	6.98489	6.50119	7.95168	-1.8775			D336	H4	Thalidomide	-0.307787	3.26285	0.459908	2.3489	2.69957			D337	K3	ACARBOSE	0.641662	-14.4057	0.953492	2.0558	4.56443													D339	K4	Levamisole hydrochloride	17.4611	4.4813	-1.0782	0.888602	5.14696
		D335	N11	Remoxipride	10.7408	7.06792	8.48897	10.2396	0.963565			D336	M20	Siguazodan	-0.298108	20.917	4.78702	1.50095	1.77506			D337	H9	Maprotilline HCl|10347-81-6	0.727892	7.23549	5.97642	-3.67456	-2.87996													D339	M7	Tolfenamic acid	17.4611	8.58326	-0.0665336	5.87614	0.987604
		D335	O16	Anastrozole	10.7443	5.45546	6.71169	10.3351	1.13056			D336	N8	Rebamipide	-0.198963	14.8564	4.26247	1.8501	2.79133			D337	H10	Piribedil	0.740006	9.18576	2.64989	-2.27673	-4.92414													D339	L7	Asenapine maleate	17.4653	12.8313	-1.60654	0.588751	-24.4083
		D335	P8	Bumetanide	10.8003	13.2535	1.84615	13.9714	1.85276			D336	P18	Succinylcholine	-0.0576636	20.5835	7.32637	12.2717	8.48756			D337	H21	STAVUDINE	0.838786	14.2306	11.1504	0.865467	-0.759488													D339	K20	Vinpocetine	17.4923	4.58633	-4.51064	4.68605	3.3774
		D335	M14	Valproic acid	10.8014	4.1716	5.93012	10.5213	-3.42359			D336	O10	Sibutramine	-0.0552438	19.2522	6.32801	10.5212	9.31117			D337	M16	TEGASEROD MALEATE	0.874881	23.8485	11.4683	2.33346	-1.36727													D339	M17	Chenodiol	17.5141	11.2061	-3.58269	8.63261	4.0595
		D335	O10	Ethacrynic Acid	10.8458	9.60444	7.2922	16.8329	9.50043			D336	O19	Efavirenz	-0.00315599	16.2106	4.2983	11.1645	3.48435			D337	J7	ESCITALOPRAM OXALATE	0.893456	10.6536	3.49942	-5.98257	-11.1761													D339	N15	Glafenine hydrochloride	17.5169	11.3579	2.49044	4.82415	-15.5926
		D335	I6	Carvedilol	10.8639	4.85348	8.95469	11.2728	6.93743			D336	O9	Secnidazole	0.0181758	17.6633	7.88682	9.09404	7.06465			D337	K16	DEXBROMPHENIRAMINE MALEATE	0.912963	14.7894	2.63076	-1.77137	-7.87386													D339	H10	Thioridazine hydrochloride	17.5718	4.95281	-0.562503	-0.0717573	-0.914167
		D335	N21	Levetiracetam	10.9703	10.9412	11.8555	13.5672	6.81988			D336	L16	Dihydroergocristine	0.0426278	12.4334	7.6216	0.0901461	-4.96877			D337	N22	2-(2-AMINOETHYL)PYRIDINE	0.949866	26.8084	10.5892	12.5003	4.8191													D339	J13	Chlorothiazide	17.6024	-3.28988	-4.07323	-2.45095	-14.9665
		D335	L12	FlunarizineÂ·2HCl	11.0965	0.903433	7.10555	10.5541	-0.772021			D336	O12	Spironolactone	0.0938878	11.4333	5.03554	9.38192	9.54879			D337	N9	OXAPROZIN	0.988073	13.3233	6.68909	2.54848	-0.459564													D339	J6	Alverine citrate salt	17.6118	4.24953	-3.7969	-2.90259	-5.49501
		D335	O15	Anethole-trithione	11.1012	7.23309	3.84466	12.896	13.0053			D336	M9	Pregnenolone	0.163933	14.9512	10.0593	-1.33786	-0.930257			D337	K15	LINEZOLID	1.01417	12.0628	-1.94314	-13.3092	-8.64587													D339	K11	Aminopurine, 6-benzyl	17.6596	7.34807	-1.1496	-0.861499	-2.006
		D335	O13	Abamectin	11.1663	3.23342	10.1108	14.8581	4.40771			D336	O7	Scopolamine N-butyl	0.248559	14.1413	4.88249	9.54998	2.86937			D337	P10	Modafinil	1.05411	17.9578	7.38869	5.09923	-0.61252													D339	K8	Cloxacillin sodium salt	17.6893	7.06263	2.37874	-1.47385	-2.55522
		D335	O6	Disodium Cromoglycate	11.1776	11.0392	5.85861	17.1011	6.09276			D336	M3	Pranoprofen	0.328856	3.30976	5.96634	3.64948	4.96574			D337	M9	IPRIFLAVONE|35212-22-7	1.28963	16.1865	-0.574624	-1.38919	-1.4997													D339	L5	Oxolinic acid	17.7077	14.2799	1.17723	4.99868	-0.794299
		D335	J14	Ambroxol	11.2082	1.79665	7.0499	7.52539	5.11366			D336	P10	Telmisartan	0.343247	19.4544	4.91669	9.70642	6.22188			D337	G5	DEPRENALIN	1.34349	2.14698	0.213328	-7.50505	-11.651													D339	H15	Didanosine	17.7438	4.06686	-4.31174	-5.64772	-5.767
		D335	K11	Tacrine	11.2205	2.86903	8.0195	8.99479	7.85772			D336	L9	Pencillin V	0.345221	11.2818	0.115431	0.0538834	-2.74425			D337	K4	TRANILAST	1.42357	7.05427	-0.233392	1.24368	5.86918													D339	J17	Niflumic acid	17.794	2.66912	-8.35533	-4.73943	-8.75234
		D335	G4	Tropicamide	11.2893	0.697442	6.73765	7.11559	1.09963			D336	O20	Taurocholic acid	0.410681	19.2915	5.81285	10.0221	5.57926			D337	G19	TIAGABINE HCl	1.43631	-5.82257	1.85442	-1.33867	-3.09442													D339	J7	Aceclofenac	17.9707	6.2903	-4.06751	-3.02237	-5.99527
		D335	N16	Tolazamide	11.3023	0.705506	9.06996	10.8203	4.04036			D336	G22	(S)-(+)-Ketoprofen	0.465125	14.0081	3.62669	1.60229	2.33808			D337	K14	CALCITRIOL	1.44327	9.32032	4.04957	-4.04583	-6.59103													D339	K17	Dimenhydrinate	17.9743	6.90851	-6.86738	-0.477056	-3.17059
		D335	J7	Vatalanib	11.3732	1.00074	10.7923	8.08132	-5.33227			D336	L19	Ondansetron	0.617313	15.4496	6.24513	2.69475	0.010795			D337	J3	IRSOGLADINE MALEATE	1.45501	12.325	-0.366605	3.25301	1.19473													D339	N8	Tiapride hydrochloride	18.0417	9.07173	1.53928	7.67746	7.72812
		D335	J8	Fumagillin	11.5067	26.3413	12.2229	11.0315	14.4934			D336	L10	Phenylbutazone	0.633487	14.0426	1.20563	-3.50617	-0.287352			D337	G21	ZILEUTON|111406-87-2	1.46836	13.9338	3.4177	4.16044	-3.11892													D339	K12	Tolbutamide	18.0618	8.24835	-5.15952	2.85005	-5.28189
		D335	I15	MoxifloxacinÂ·HCl	11.5168	0.304624	7.22128	2.81374	-3.54857			D336	L17	Fluperlapine	0.642147	17.2271	3.55564	1.37575	0.941435			D337	G4	Benzeneacetic acid, 2-[(2,6-dichlorophenyl)amino]-, monosodium salt [CAS]	1.5646	-1.04322	0.311232	-2.32588	-3.91371													D339	H11	Diphemanil methylsulfate	18.1	4.6246	-0.648738	-0.889262	-25.1171
		D335	J5	Montelukast	11.559	2.93916	4.99844	4.68711	-6.20748			D336	J20	Tylosin	0.657748	15.7067	3.25801	-0.417603	-15.3097			D337	J20	RIFAXIMIN	1.57696	20.2893	5.19726	-1.69563	-4.49342													D339	N19	Benzydamine hydrochloride	18.1565	12.9765	6.32716	3.11517	7.72899
		D335	K6	Melatonin	11.826	3.80274	3.35529	9.02549	-3.58911			D336	M8	Prednisone	0.697928	13.5608	4.11953	-0.566237	-2.24575			D337	L19	ENALAPRILAT	1.65393	18.5574	3.91478	1.57	-7.50784													D339	L20	Cinnarizine	18.2169	14.8543	0.69517	2.11786	2.40417
		D335	J20	Guaiacol	11.8654	6.81843	12.3193	9.86691	9.49402			D336	P11	Tenoxicam	0.743267	16.8885	-0.157991	7.30527	7.75757			D337	J17	LOXOPROFEN SODIUM	1.65853	12.9269	1.89838	-3.24874	-2.19255													D339	L21	Methylprednisolone, 6-alpha	18.2666	16.8138	5.87097	2.29871	4.51178
		D335	O19	Clindamycin palmitateÂ·HCl	11.9244	9.76847	7.02949	15.4868	6.27507			D336	N20	Picotamide	0.772431	17.7075	6.80895	-0.817353	-1.24397			D337	M5	PIOGLITAZONE HCl|112529-15-4	1.73855	15.543	2.66414	1.7914	-8.98592													D339	H16	Josamycin	18.2874	7.67378	-2.50791	-1.12629	-15.3469
		D335	L7	Nifedipine	11.9537	9.17021	20.1349	8.86369	3.64482			D336	G21	Itraconazole	0.86992	18.0761	6.51517	-0.897546	-2.94295			D337	O16	LEVOCETIRIZINE	1.75035	20.2637	6.87222	8.11888	6.94587													D339	J18	Isotretinoin	18.439	1.58222	-3.14028	1.8762	-7.94007
		D335	P19	Nedaplatin	12.0375	7.41777	7.35559	15.9012	7.25135			D336	O8	Scopolamine	0.923345	15.9723	10.6373	-4.92213	3.53913			D337	O19	CPD000466365	1.87317	21.9664	7.47423	8.95202	1.72094													D339	J22	Praziquantel	18.4512	3.4694	-1.36427	5.45579	2.01863
		D335	K8	HA1077	12.1575	7.65106	8.71843	11.0178	9.69656			D336	I4	Medroxyprogesterone 17-Acetate	1.07146	8.13702	2.68587	2.00999	3.94996			D337	J8	BENIDIPINE HCl	1.87355	10.3538	2.16515	-9.05404	-11.3895													D339	O11	Nefopam hydrochloride	18.4528	6.89707	-2.47505	3.40518	10.5469
		D335	O18	Clodronic acid	12.1784	8.58608	7.81302	5.76815	0.586453			D336	G4	Carboplatin	1.08623	4.19325	5.27437	-0.463039	4.02314			D337	J4	MIGLITOL	1.87932	9.0447	-0.747922	0.643017	-0.281335													D339	L15	Cortisone	18.4838	13.4226	1.61877	-17.9179	2.02106
		D335	N15	Minoxidil	12.2154	7.47805	7.3	10.3568	1.24202			D336	P12	Terazosin	1.21187	13.5015	5.70073	9.19487	9.65213			D337	L11	PEFLOXACIN MESYLATE	1.89454	16.2769	0.987023	-2.39369	-1.94045													D339	N17	Pergolide mesylate	18.5175	9.83815	4.85979	4.62486	8.38662
		D335	O17	Bicalutamide	12.2383	5.71271	7.73969	13.5333	1.77137			D336	N6	RanolazineÂ·2HCl	1.22326	6.9985	1.64838	4.19815	1.53588			D337	G7	Naltrindole	1.91517	4.36693	1.37182	-13.1792	-9.00101													D339	L10	Salbutamol	18.5894	9.95521	1.77858	1.92495	2.32937
		D335	J13	Ergothioneine	12.2404	2.27475	6.07328	6.01628	-3.70682			D336	L8	Pentoxifylline	1.24708	9.53833	3.83732	-0.812981	-3.77599			D337	J16	ROXATIDINE ACETATE HCl	1.98668	5.43885	2.65972	-0.879704	-5.75829													D339	H8	Dibucaine	18.5947	5.34844	-3.96194	-7.94115	-6.58597
		D335	J3	Imatinib	12.3483	3.06	4.23507	3.98542	-1.71644			D336	B20	Disulfiram	1.26478	22.7369	8.94482	51.7862	49.4223			D337	F11	2(1H)-Pyrimidinone, 4-amino-1-ÃƒÂ¿-D-arabinofuranosyl- [CAS]|147-94-4	2.01351	-1.47201	28.7673	19.5178	-0.280402													D339	J3	Tranexamic acid	18.6349	8.38012	-1.21508	8.21193	-18.0576
		D335	G3	TelenzepineÂ·2HCl	12.3969	3.78326	4.48458	5.21121	3.90117			D336	P16	Capecitabine	1.30713	18.7904	8.30653	10.1322	11.3783			D337	N17	VALSARTAN	2.03507	21.712	5.78549	4.4596	-5.48099													D339	H21	Dihydrostreptomycin sulfate	18.6354	5.10816	0.401505	3.77574	-0.910476
		D335	P18	Granisetron	12.4228	7.25514	8.08562	14.1424	-12.0417			D336	P14	Esmolol	1.33406	16.3523	6.95708	7.44882	10.4284			D337	P15	Ethylestrenol	2.05166	21.9423	9.21473	5.22072	1.33913													D339	K3	Ampyrone	18.7517	3.11697	1.6159	5.88148	6.72536
		D335	K20	Puromycin	12.4617	95.0536	90.1578	93.7689	70.6904			D336	K3	Norfloxacin	1.34591	4.12896	2.41402	7.5341	6.33962			D337	H8	URAPIDIL HYDROCHLORIDE	2.07552	12.2191	1.94316	-8.87653	-14.666													D339	G21	Thioproperazine dimesylate	18.7727	8.93564	-0.0778131	-5.07728	-5.06634
		D335	J15	Idebenone	12.514	6.77673	8.21434	5.61707	4.5412			D336	G3	Carbadox	1.3894	3.07253	4.18987	-0.260298	3.73462			D337	K10	CPD000469164	2.07688	16.2907	2.02408	-0.969509	1.51153													D339	F17	Methotrexate	18.7795	83.5322	28.2503	44.8537	-28.3019
		D335	O21	Didanosine	12.5318	10.1613	9.31143	17.6907	14.8087			D336	O17	Aprepitant	1.39194	14.4246	7.11471	12.297	6.8858			D337	J5	LEVETIRACETAM	2.17131	9.87175	0.861232	-0.977915	-4.21278													D339	O12	Phentolamine hydrochloride	18.8138	6.79815	0.54637	11.5061	10.2653
		D335	K5	Lobeline	12.5425	-0.22709	5.20271	11.9406	-6.05564			D336	L21	Tiotropium Bromide	1.47657	20.3995	3.93958	2.9678	1.08584			D337	K7	ZERANOL	2.1769	10.1147	0.791014	-4.32341	-8.79688													D339	O13	Lisinopril	18.8512	6.13329	-2.20283	11.4436	8.71154
		D335	P4	Ibuprofen	12.595	13.061	2.79252	18.6432	2.01327			D336	K16	Benzamil	1.50548	12.0252	6.64573	-6.81711	-1.31316			D337	H3	NIFEDIPINE	2.18206	11.0577	14.793	1.6379	-0.0638371													D339	G22	Dihydroergotamine tartrate	18.8616	0.989726	-1.3447	-2.8947	1.06065
		D335	J18	Suramin	12.5956	6.64916	7.67263	7.15472	4.07231			D336	L15	Dibenzepine	1.5661	7.45221	4.45006	-3.71615	1.63786			D337	O5	ARGATROBAN	2.28345	17.5622	4.53809	7.77938	0.0545932													D339	L14	Indomethacin	18.8977	10.6939	1.75775	2.78827	-0.0941269
		D335	H5	Zonisamide	12.6359	3.39538	6.67873	6.7382	-6.8893			D336	M6	Procarbazine	1.6131	12.332	3.25016	2.30955	1.16904			D337	F3	AM 404	2.40571	9.30929	-5.51906	9.31334	6.13038													D339	L9	Metaraminol bitartrate	18.9155	9.15888	1.39631	0.451761	-3.37915
		D335	P6	Debrisoquin	12.6695	8.73152	4.58079	14.7223	2.90809			D336	K7	Omeprazole	1.66582	7.64865	2.52221	2.76154	-9.1115			D337	O9	ROLIPRAM	2.46871	18.3908	12.215	6.55882	7.09944													D339	H4	Imipramine hydrochloride	18.924	-1.03597	-3.13295	1.98445	2.31791
		D335	L8	Nimodipine	12.7093	5.29685	3.15707	2.76605	-4.42448			D336	L14	Cinanserin	1.6841	12.022	3.26512	-1.58733	-0.166303			D337	N5	CILASTATIN Na	2.48946	10.7101	2.64316	4.42815	1.87615													D339	M16	Diethylcarbamazine citrate	18.9374	6.92825	-5.39271	0.755849	1.68622
		D335	N13	Diazoxide	12.7668	6.86383	5.53752	11.6058	-4.62077			D336	L11	Piperacillin	1.69397	11.4157	2.85076	-1.87571	-2.18795			D337	P16	CPD000326936	2.49567	18.2143	7.3874	8.90473	5.66117													D339	I20	Clonidine hydrochloride	18.9496	5.95865	-1.67278	-3.13825	-3.25665
		D335	L9	Nitrendipine	12.8305	10.4275	12.0615	5.13858	-2.76818			D336	L7	Penciclovir	1.71619	10.1594	7.40333	-1.09986	-2.72819			D337	D3	SKF 83566	2.57594	4.34891	-3.22695	2.56901	4.89103													D339	H18	Ivermectin	19.0218	-19.2401	4.53164	1.58665	-5.43634
		D335	N18	Bexarotene	12.8317	3.61585	11.9704	4.10669	10.0252			D336	P19	Trifluperidol	1.76299	19.6549	5.78046	10.8137	7.67116			D337	M3	PHENPROBAMATE	2.60631	14.6606	2.69773	8.2242	-7.84983													D339	H20	Neomycin sulfate	19.1146	3.49965	1.06624	-1.47769	0.61469
		D335	L5	Amlodipine	12.8943	2.26427	6.62583	9.47309	-3.40063			D336	M7	Prothionamide	1.84501	11.5134	4.98196	-1.62846	-2.66786			D337	H22	ALOSETRON HCl	2.62769	3.42373	9.22918	-0.245574	10.283													D339	M4	Tiratricol, 3,3',5-triiodothyroacetic acid	19.1214	10.2108	2.59885	10.4728	3.96139
		D335	I10	Fenretinide	13.0146	5.32709	16.4071	33.492	88.7342			D336	M10	Primaquine	1.86545	14.2232	7.27907	1.38657	4.30562			D337	G3	PILOCARPINE HYDROCHLORIDE	2.62887	1.43287	2.07063	-1.08526	-0.513996													D339	H3	Todralazine hydrochloride	19.13	6.90237	1.31627	-4.20914	3.6148
		D335	N5	Tranilast	13.045	8.48689	5.85175	14.7285	-3.67089			D336	P9	Tamsulosin	2.15148	14.5073	6.82053	10.2122	8.35853			D337	O15	REPAGLINIDE	2.6585	17.4681	8.02009	5.88144	8.63072													D339	K22	Fendiline hydrochloride	19.2063	11.9678	-2.32436	10.2827	3.65074
		D335	P13	Enalaprilat	13.1849	9.16202	1.49898	15.3789	7.87818			D336	O11	Sparfloxacin	2.15556	18.2468	4.17952	7.7425	5.00953			D337	O10	TADALAFIL	2.66832	19.5277	9.98653	9.09897	6.10441													D339	L13	Vincamine	19.2212	14.2103	0.838665	-3.3627	1.61434
		D335	M4	Felodipine	13.1934	8.5158	4.35558	10.0656	-5.94363			D336	O15	Tamoxifen	2.15696	16.6578	6.14394	10.0776	2.49279			D337	O13	Diazepam	2.74417	12.8277	5.39976	5.70733	1.23019													D339	N14	Trazodone hydrochloride	19.2466	9.38879	3.7133	9.88911	6.56945
		D335	M6	PhenoxybenzamineÂ·HCl	13.2881	7.77393	3.7105	8.69098	6.9775			D336	L20	Ketanserin	2.16091	17.5224	7.35491	0.969982	0.137196			D337	N4	MOXIFLOXACIN HCl	2.84593	13.835	4.86951	9.47347	9.78773													D339	H13	Erythromycin	19.2526	2.84948	-2.89248	-7.36022	-5.12103
		D335	P11	Captopril	13.4107	8.49081	4.54769	13.9886	-0.586512			D336	L12	Pravastatin Lactone	2.16836	12.1766	3.70515	-2.39134	-2.31551			D337	L21	CPD000466311	2.89135	19.4255	7.5511	7.34257	-9.36532													D339	H22	Gentamicine sulfate	19.2563	4.44738	1.78527	5.39987	2.37454
		D335	N4	Pravadoline	13.5024	1.78247	7.03551	12.4147	-3.47796			D336	O6	Sarafloxacin	2.1937	14.9419	4.01291	7.59666	5.27109			D337	G22	TAXIFOLIN-(+)|17654-26-1	2.96733	14.8006	7.90861	3.8384	7.19268													D339	K16	Dyclonine hydrochloride	19.3107	6.48526	-2.8746	1.22319	-1.77306
		D335	M22	Mephenytoin	13.5202	3.20416	11.7233	14.971	14.6299			D336	J21	Valaciclovir	2.2002	17.2639	8.60346	0.113581	-3.4792			D337	L15	LOMERIZINE DiHCl	2.97795	19.0569	1.52834	-1.33536	-3.05383													D339	L6	Nimesulide	19.3696	7.35569	-3.46553	2.53176	-1.19344
		D335	L6	Diltiazem	13.5687	5.98575	7.96972	8.75605	-3.197			D336	L18	Fluoxetine	2.27171	16.4139	4.36996	2.38243	1.44451			D337	L5	RISPERIDONE	2.97963	5.60869	3.70693	3.25156	-10.343													D339	O10	Tropicamide	19.3876	4.9488	-1.63433	8.76367	10.333
		D335	K21	Delavirdine mesylate	13.6808	-7.11431	10.8552	10.7388	13.6315			D336	P5	Sulfadoxine	2.27699	9.19858	5.24768	12.6706	10.9061			D337	G18	CEFPODOXIME PROXETIL	3.10313	6.94501	2.4498	-11.0382	-3.40803													D339	J21	Ethacrynic acid	19.3896	5.79474	-0.240427	-2.75218	-0.578361
		D335	M3	Gabapentin	13.8312	10.8859	2.15108	10.3505	3.66169			D336	P6	Sulfadiazine	2.29902	13.1032	4.38923	12.4454	8.08617			D337	K17	ZAFIRLUKAST	3.1437	18.5868	2.17335	0.323809	-2.53462													D339	L3	Midodrine hydrochloride	19.4035	15.093	0.0593091	8.2397	8.1768
		D335	K7	Dinoprost	13.8411	5.06803	7.33967	10.1142	3.44017			D336	J22	Vecuronium	2.35302	17.6094	8.25443	1.66119	1.30526			D337	L20	2',3'-DIDEOXYCYTIDINE	3.28522	18.9078	5.73516	4.03515	-6.97245													D339	N20	Fipexide hydrochloride	19.4931	4.46232	3.49844	11.5238	6.58529
		D335	L3	Galanthamine	13.9191	6.94411	-1.12525	11.2847	-4.73138			D336	I6	Melphalan	2.3827	10.9106	15.7144	-0.756294	-2.7893			D337	H7	Nornicotine	3.29193	5.81268	3.80263	-9.72139	-6.93341													D339	K18	Disopyramide	19.5543	3.67517	-3.95102	-1.18651	1.13176
		D335	H4	Tiotidine	14.0272	-1.21138	2.36421	10.3369	-5.03092			D336	O4	Roxithromycin	2.41727	10.3327	5.2689	12.4335	11.9386			D337	P13	QUETIAPINE HEMIFUMARATE	3.31249	17.8847	6.89266	5.57589	-2.00709													D339	L18	Bumetanide	19.5614	2.28897	-1.29529	2.75803	-2.28955
		D335	P7	Actarit	14.0327	10.8916	5.4022	17.708	-0.661653			D336	N4	Quinapril	2.45535	12.4414	8.10136	11.4197	9.16842			D337	G10	TETRAETHYLTHIURAM DISULFIDE|97-77-8	3.39015	17.4108	8.04577	68.1368	76.1722													D339	P5	Hyoscyamine (L)	19.5737	6.27053	4.00417	7.18223	13.4695
		D335	K3	Dofetilide	14.1802	-21.0687	3.65201	10.6045	-2.34366			D336	K9	Oxiconazole	2.4707	9.84523	9.20728	1.63239	1.16874			D337	K9	BENAZEPRIL HCl	3.40108	14.8049	2.30134	-0.744956	0.223646													D339	N21	Mifepristone	19.7778	8.97129	7.11511	1.18565	10.6463
		D335	P17	Ginkgolide A	14.3725	8.90909	7.53367	16.3482	4.52011			D336	K22	Naloxonazine	2.50566	18.6226	6.61406	8.93745	2.02173			D337	M7	2',3'-DIDEOXYINOSINE	3.40612	7.84567	1.93135	3.67601	-0.758555													D339	L19	Labetalol hydrochloride	19.8356	10.3887	1.75905	-1.39564	2.91026
		D335	P21	Anethole, trans-	14.3729	9.83614	8.34136	20.1602	8.58335			D336	K4	Nystatin	2.5934	4.33184	2.85284	2.80039	4.69134			D337	L17	TERBINAFINE HCl	3.43513	22.2052	1.6326	1.75034	-5.1841													D339	P11	Orphenadrine hydrochloride	19.8475	7.02769	3.41246	9.10171	11.635
		D335	K9	Hydroxytacrine	14.4615	6.4267	7.68595	11.4865	6.13299			D336	L6	Pefloxacine mesylate dihydrate	2.59423	9.94012	1.46806	1.473	-0.601653			D337	P19	TELMISARTAN	3.52099	24.1411	10.753	4.82375	-2.98983													D339	N22	Diperodon hydrochloride	19.8487	12.2835	4.86873	15.1033	13.481
		D335	H3	Cimetidine	14.5542	0.33509	6.81965	9.97581	-4.57641			D336	P8	Sulfasalazine	2.65288	15.3272	6.66073	9.68571	9.38989			D337	L14	DIPHENOXYLATE	3.58634	15.7717	6.02189	-1.32283	-0.201163													D339	N16	Pimethixene maleate	19.9436	10.975	2.4363	-8.46252	-12.0632
		D335	N22	Letrozole	14.5566	7.84688	14.8667	16.1778	14.6549			D336	K6	Oltipraz	2.76794	6.47218	-0.580389	-0.962618	0.70644			D337	K5	PRAMIPEXOLE HCl	3.62033	9.46536	0.0695484	-5.23471	-8.20053													D339	O14	Lincomycin hydrochloride	20.0457	-0.743661	-1.5596	4.15745	1.16537
		D335	J22	Troglitazone	14.6109	5.28034	14.5141	12.2722	14.2462			D336	K18	Astemizole	2.77718	9.89518	5.08999	-1.3666	1.21282			D337	G8	Prazosin	3.64226	-1.93855	1.4191	-14.3896	-0.021846													D339	H7	Adiphenine hydrochloride	20.0547	4.70789	0.304635	-5.14291	-18.9731
		D335	K22	10-Hydroxycamptothecin	14.7051	81.9934	58.0172	34.9249	66.8246			D336	H5	Ciprofloxacin	2.80659	6.79164	5.18407	1.4219	0.0456307			D337	M4	Nefazodone	3.71295	11.999	2.20317	8.33899	4.07002													D339	L4	Thalidomide	20.0553	12.5926	-1.33953	8.90509	4.66584
		D335	O3	Calcitriol	14.8559	9.32737	15.2899	19.1382	20.9041			D336	L4	Paroxetine	2.82251	12.492	4.71471	7.81467	7.12109			D337	L13	SUMATRIPTAN SUCCINATE	3.87175	11.8375	1.88525	-2.66287	-10.3879													D339	H14	Chloroxine	20.1268	12.4871	3.5733	-5.23819	0.986244
		D335	P9	Neomycin	14.8671	9.06549	2.83226	14.668	5.29714			D336	N22	Mifepristone	2.90886	21.8227	9.07142	9.98649	6.42058			D337	O17	Piroxicam	3.87982	19.7165	5.58503	8.03603	7.75629													D339	L8	Pentoxifylline	20.1688	10.2799	-2.38847	-0.40439	-0.554465
		D335	P3	Clofibrate	14.9308	9.55025	2.80113	13.7828	0.952161			D336	K5	Ofloxacin	3.13485	2.82684	-0.0394058	-1.49703	-0.895908			D337	J21	Altanserin	3.91337	17.5105	11.1186	2.06154	-8.28693													D339	J15	Norethindrone	20.2986	3.60138	-6.95629	-3.94689	-11.3361
		D335	P5	Benserazide	14.9334	9.16485	3.64896	13.6211	-0.226429			D336	O18	Bosentan	3.16618	15.2919	5.80557	7.15033	6.01101			D337	J22	ORNIDAZOLE	4.18635	19.8141	5.91489	3.29189	-0.0496845													D339	L11	Prilocaine hydrochloride	20.4035	7.02034	2.44573	0.28753	-2.77747
		D335	N6	Alfuzosin	15.0392	6.84566	6.98618	10.1857	-4.70021			D336	O3	Roxatidine acetateÂ·HCl	3.46775	5.31346	6.97566	12.9018	10.8654			D337	H4	PROGESTERONE	4.19554	4.4184	3.6183	-0.170319	-4.87197													D339	P10	Lomefloxacin hydrochloride	20.7176	5.57434	4.6072	1.3201	9.54654
		D335	O22	Dolasetron	15.0741	12.4267	9.5508	17.4432	9.02459			D336	K21	Naloxone	3.48125	16.369	3.96992	5.17789	3.49943			D337	L10	HYPEROSIDE	4.27096	13.2166	3.48203	-0.93661	-3.54023													D339	O17	Bupivacaine hydrochloride	20.7837	5.5703	2.9508	11.992	11.6659
		D335	L10	Verapamil	15.0867	7.19639	8.79148	8.38615	2.95051			D336	P4	Streptomycin	3.49985	8.05058	1.46122	14.3588	14.9413			D337	P5	VALDECOXIB	4.34558	16.34	5.82022	9.54121	-0.183978													D339	O15	Telenzepine dihydrochloride	20.7884	5.39306	0.860662	9.81924	8.31425
		D335	L17	Methyl salicylate	15.1353	3.7488	9.19497	10.3096	8.84088			D336	N21	Butoconazole nitrate	3.75914	18.4668	11.0713	12.915	7.94177			D337	L4	OLANZAPINE	4.37894	12.3102	2.1494	2.49594	5.30207													D339	M22	Sulfinpyrazone	21.0498	16.5896	-2.44633	9.74169	8.34164
		D335	O14	Alfacalcidol	15.2683	-0.192603	16.139	17.9528	17.1422			D336	M22	Vinpocetine	3.83861	17.6601	8.09533	8.02637	6.5135			D337	L6	ZOLPIDEM TARTRATE	4.43398	13.3744	2.23213	2.23267	-10.223													D339	J19	Retinoic acid	21.2917	1.03002	4.09777	3.78584	-6.6764
		D335	J12	Anagrelide	15.2844	1.65732	6.08231	2.7115	-7.04224			D336	A22	Danazol	4.26696	10.2792	3.43196	8.16612	0.754899			D337	H20	NISOLDIPINE	4.44684	15.9452	19.2964	-0.606733	6.14283													D339	O18	Clemastine fumarate	21.3889	7.94424	5.84685	3.51708	13.4094
		D335	K10	Oxotremorine	15.4058	8.46756	8.00362	11.787	-1.32136			D336	L13	Harmine	4.29848	13.4616	7.18204	7.44244	3.03178			D337	P14	CPD000058461	4.79021	16.6881	4.19656	5.78808	7.86524													D339	L17	Fenofibrate	21.4665	-0.817757	2.43106	2.16393	-0.986827
		D335	L15	Cetirizine 2HCl	15.7356	4.21018	6.93284	10.1664	6.0095			D336	A20	Cytarabine	4.32058	26.3677	32.6347	15.7379	4.39417			D337	O14	Pentoxifylline	4.9431	18.0691	4.15272	6.45915	2.53035													D339	P9	Ofloxacin	21.5627	5.8552	3.10516	4.93676	13.0867
		D335	P20	Oxaliplatin	15.754	30.0322	12.744	28.5677	19.1319			D336	L5	Pazufloxacin	4.367	8.70621	2.55983	3.60132	-6.48899			D337	O18	DOFETILIDE	5.03753	20.0828	7.64689	6.37864	1.31619													D339	N3	Piroxicam	21.5834	10.5012	0.410345	11.3926	16.0509
		D335	P22	Atazanavir	16.0143	12.0239	10.66	15.1201	4.67484			D336	J3	Minocycline	4.44227	3.40101	-7.1399	-3.9717	2.92026			D337	H18	Buflomedil HCl|35543-24-9	5.24782	16.6473	4.29633	-3.02588	-5.47912													D339	P19	Guanethidine sulfate	21.6255	1.66091	4.16345	4.0144	10.664
		D335	L20	Rivastigmine	16.0761	8.57628	11.616	9.1885	12.9267			D336	L22	Mesoridazine besylate	4.4941	19.3875	7.00447	6.02612	4.80538			D337	H5	Capsaicin	5.26944	4.16388	-0.849076	-2.28037	-7.68428													D339	O19	Oxytetracycline dihydrate	21.7381	9.33698	-2.47032	3.84932	9.6057
		D335	M10	Latanoprost	16.1169	6.61561	9.71296	18.9047	9.31523			D336	H3	Chloroquine	4.72487	6.29122	4.17516	3.87673	4.58644			D337	O22	BENACTYZINE HYDROCHLORIDE	5.39239	24.5565	7.7662	13.4385	2.39318													D339	O7	Nifenazone	21.7798	8.48351	5.54721	11.1453	12.8053
		D335	L4	Amiloride	17.0484	4.11293	6.17516	13.3235	-0.755462			D336	M21	TrequinsinÂ·HCl	5.08763	21.5265	12.8805	0.666622	4.25239			D337	L12	ESOMEPRAZOLE Mg	5.61629	13.209	-1.53527	-11.6357	-1.99612													D339	P3	Etodolac	21.8932	10.7006	5.74484	17.7204	16.2132
		D335	K4	Erlotinib	17.1036	2.67488	4.37207	5.89659	-1.87492			D336	N14	Zardaverine	5.53306	16.2492	9.96584	0.590084	1.37221			D337	L16	ANAGRELIDE HCl	5.83106	11.9714	3.91923	-1.49298	-0.0882541													D339	P18	Glibenclamide	22.1925	10.4474	8.46067	12.9766	10.3965
		D335	P15	Fosinopril	17.2708	12.4827	7.3904	16.1723	6.90377			D336	O21	Miglustat	5.89429	22.0801	7.20124	11.9519	7.42575			D337	L9	Oxymetholone	5.93089	16.4852	1.72518	0.854474	-4.73759													D339	O3	Norfloxacin	22.2956	8.19069	5.91849	15.2894	14.9932
		D335	L11	Niguldipine	17.5997	8.17557	11.8593	17.9868	6.82402			D336	P3	Stanozolol	6.04304	10.2891	5.0445	16.2554	13.2004			D337	A18	Methyltestosterone	5.96779	16.2598	20.2698	6.33782	-5.34149													D339	O9	Clemizole hydrochloride	22.3117	6.64606	2.77459	12.3662	14.5902
		D335	K14	Raloxifene	18.7246	8.46432	13.2646	9.6616	1.37903			D336	L3	Pantoprazole	6.24191	-0.670272	1.98058	5.13826	5.56399			D337	J19	RIFAPENTINE	6.00544	19.9564	7.63677	-3.65185	-8.66632													D339	P6	Chlorphensin carbamate	22.3246	3.65823	2.74727	8.70951	12.0722
		D335	L22	Ergotamine	18.8637	9.03444	13.2607	12.9891	14.6485			D336	P20	L-thyroxine	6.86824	16.9725	12.9256	4.06736	8.87854			D337	N3	MEMANTINE HYDROCHLORIDE	6.01868	15.9874	3.19815	12.0334	10.4554													D339	O8	Griseofulvin	22.5446	9.96088	4.95925	1.32069	-22.3489
		D335	K17	Rifampicin	18.9949	5.23813	9.76735	6.88294	4.75694			D336	P21	Cyproheptadine	8.41667	22.8857	9.27548	15.4296	10.4534			D337	P20	1H-Imidazole-5-carboxylic acid, 1-(1-phenylethyl)-, ethyl ester, (R)- [CAS]	6.45722	15.2406	9.23533	-2.68526	7.56827													D339	O22	Mebeverine hydrochloride	22.8014	0.405902	6.63076	17.5543	18.2751
		D335	L16	Lapatinib ditosylate	21.5165	5.97982	7.62764	13.8937	3.17202			D336	N19	Artesunate	8.57637	25.194	8.49912	7.64611	32.6965			D337	O3	Carvedilol	6.52363	14.6951	8.62945	9.95644	7.92091													D339	P7	Fadrozole hydrochloride	22.8104	-3.31297	4.63752	7.30697	-10.2247
		D335	A10	Mycophenolic Acid	24.4416	26.7681	24.7799	-0.896396	22.0968			D336	P22	Benzydamine	9.74688	23.5868	13.351	15.7837	12.9621			D337	K8	AMLEXANOX	6.66192	17.8906	4.94348	-0.175088	-5.37881													D339	O5	Xylometazoline hydrochloride	22.8664	9.07401	5.73388	11.5425	14.1523
		D335	G14	Lovastatin	26.7562	11.4296	26.7934	44.2195	-8.24066			D336	N3	Quinacrine	9.77535	47.5051	28.716	21.6605	21.2263			D337	K6	FINASTERIDE|98319-26-7	6.69783	-15.7647	4.86049	-3.47871	-7.76779													D339	P22	Fluphenazine dihydrochloride	23.0133	4.10904	10.268	15.1621	19.0939
		D335	K18	Etoposide	30.5825	10.0535	20.6839	19.6237	39.8494			D336	I21	TopotecanÂ·HCl	10.8856	31.713	18.3791	6.11584	4.41343			D337	O4	NELFINAVIR MESYLATE	7.05126	16.4897	13.3035	9.22944	8.63826													D339	O6	Oxymetazoline hydrochloride	23.019	11.7907	4.51177	8.72001	10.2089
		D335	J16	Mevastatin	32.3941	14.4017	29.0508	45.1495	7.73805			D336	E17	Floxuridine	17.0793	26.4914	1.96493	11.1869	5.73729			D337	L7	LATANOPROST	7.4265	7.91728	3.87913	4.87968	-8.95832													D339	P16	Enalapril maleate	23.0701	8.51237	3.71964	10.5874	11.6538
		D335	J17	Simvastatin	32.5339	16.0534	32.7791	45.5143	0.797583			D336	K12	Oxibendazole	33.8041	10.4918	9.94009	1.55205	-0.0127532			D337	P4	PRAVASTATIN Sodium|81131-70-6	7.6089	13.8823	4.59225	11.071	0.552965													D339	P15	Trifluoperazine dihydrochloride	23.1086	7.75736	3.25663	-5.21805	12.3523
		D335	O20	Vorinostat	32.6221	47.7194	36.1876	50.7604	45.6465			D336	A3	Mycophenolate mofetil	35.0121	30.5566	15.7944	-5.0211	13.2746			D337	P8	ROSIGLITAZONE HCl	7.62909	23.9259	6.22314	7.30724	-0.379858													D339	O16	Econazole nitrate	23.3662	7.73476	3.75562	7.04694	12.1252
		D335	K19	Mitomycin C	36.9152	31.988	10.809	36.1479	29.9646			D336	A5	Clofarabine	43.7962	38.7521	33.1497	6.50857	26.408			D337	P6	FENOLDOPAM MESYLATE	8.36807	18.2267	8.94907	8.27553	-3.24785													D339	P17	Minocycline hydrochloride	23.4463	3.72323	-4.53318	5.47573	6.74255
		D335	K16	Plicamycin	53.6424	60.879	62.3575	62.7813	79.2626			D336	E19	Flubendazole	45.8951	20.532	51.8439	27.6247	21.8222			D337	L3	BENPROPERINE PHOSPHATE	9.21552	7.31752	3.93939	5.28449	5.19849													D339	P8	Dilazep dihydrochloride	23.8421	11.5955	3.71385	2.73105	12.8163
		D335	P14	Fluvastatin	59.8968	26.9587	39.5978	46.7518	7.64463			D336	B15	Dextromethorphan	50.1973	41.5884	63.6473	70.7384	0.242969			D337	P22	DICHLOROACETIC ACID|79-43-6	12.2286	21.9136	10.5438	11.9917	12.5071													D339	O20	Pimozide	25.0699	15.6371	8.08652	6.94657	11.5013
		D335	P16	Gemcitabine	62.5948	47.2665	39.4045	24.3672	43.4522			D336	D17	Fenbendazole	59.0872	27.8286	66.2866	62.4326	40.4021			D337	H6	3(2H)-Pyridazinone, 6-[4-(difluoromethoxy)-3-methoxyphenyl]- [CAS]	13.92	5.89588	2.91177	-4.64706	-11.8516													D339	P4	Scopolamin-N-oxide hydrobromide	25.2302	9.42552	6.09961	10.3823	16.3591
		D335	L14	DoxorubicinÂ·HCl	68.089	71.9486	68.9299	69.0297	84.4185			D336	I3	Mebendazol	59.1695	11.0476	67.7068	-3.29017	3.39852			D337	A20	FLUBENDAZOLE	18.4753	26.4198	50.1629	5.06544	-1.61245													D339	P21	Clofilium tosylate	25.2811	18.2404	11.5127	24.0783	18.4159
		D335	L13	Daunorubicin	68.851	74.3076	73.317	74.0359	89.117			D336	B7	Oseltamivir	61.8832	46.0105	58.7275	71.2611	50.1781			D337	I11	DOXORUBICIN HYDROCHLORIDE	54.6743	71.0214	66.7635	60.2251	81.1722													D339	O21	Amodiaquin dihydrochloride dihydrate	25.7242	16.213	8.31711	15.9106	17.9783
		D335	J4	Idarubicin	69.3272	71.3025	73.8887	70.7521	88.3903			D336	C8	Vinorelbine	62.7637	47.6001	61.9047	71.9216	45.051			D337	O8	TRIPTOLIDE	57.6503	74.871	78.4723	83.1696	85.173													D339	P20	Quinacrine dihydrochloride dihydrate	29.2309	49.548	32.9805	22.8171	21.6876
		D335	M11	Ouabain	75.5009	80.2569	92.6448	82.3747	88.8214			D336	C11	Vincristine sulfate	64.6812	51.71	60.8018	72.1184	62.3258			D337	P7	EPIRUBICIN HYDROCHLORIDE	60.6237	74.7993	69.9658	70.8798	81.4498													D339	B22	Nocodazole	64.4504	44.6154	67.0957	64.1494	29.5118
		D335	I8	Aclarubicin	79.0821	75.4813	69.0073	72.0453	81.4892			D336	D11	Albendazole	66.4468	32.1397	61.4451	33.0398	34.7584			D337	J15	VINORELBINE BITATRATE	64.009	49.5193	59.4656	75.4025	54.9058													D339	M12	Fenbendazole	68.5506	46.7542	66.901	77.1071	43.3578
		D335	P10	Auranofin	88.7074	67.169	59.9452	76.4732	88.2543			D336	F4	Vinblastine	68.8009	45.9748	61.6146	73.6285	66.9867			D337	A17	DOCETAXEL	64.0233	36.4593	62.2909	79.0957	62.7313													D339	N9	Mebendazole	68.7732	50.5767	67.8818	74.7844	49.0521
		D335	K15	Camptothecin	89.6491	81.5232	63.5176	35.3174	60.52			D336	C9	Vindesine sulfate	73.2264	48.0391	60.611	71.8629	58.4471			D337	H19	IDARUBICIN HCl	67.5797	72.054	73.1578	64.6581	87.7871													D339	I19	Albendazole	72.7526	35.0281	60.4402	43.3283	34.9888
		D335	I7	Cerivastatin	89.7649	72.1206	82.2817	91.134	74.4241			D336	J5	Taxol	74.8459	51.3371	68.8312	81.8731	63.7481			D337	I5	TOPOTECAN HCL	81.7388	79.2096	54.7671	22.0385	59.1978													D339	H17	Paclitaxel	79.7379	48.2296	68.8999	81.5747	56.4542
		D335	M19	Bortezomib	94.0464	95.0968	92.2956	92.5403	93.1393			D336	J4	Mitoxantrone	86.8422	86.4564	74.9367	71.136	82.5593			D337	L8	CERIVASTATIN Na	87.7434	77.3695	82.3764	89.193	66.9157													D339	L12	Camptothecine (S,+)	90.5556	80.517	56.7073	33.0826	56.5769
																																													FOB	KHOS	MG63
					FOB	KHOS	MG63	D17	ABRAMS						FOB	KHOS	MG63	D17	ABRAMS						FOB	KHOS	MG63	D17	ABRAMS															Median	15.7153	5.07679	-1.02512	15.7153	-1.54299
				Median	6.39938	1.52358	7.623	6.39938	1.21738					Median	-3.2617	11.0731	4.29363	-3.2617	-1.92327					Median	-1.71954	11.2893	2.84889	-1.71954	-2.46401															SD	13.3344	10.1438	9.92528	13.3344	12.6919
				SD	19.5431	17.1911	13.6747	19.5431	17.6512					SD	18.6276	9.37199	11.7218	18.6276	12.7729					SD	16.0241	14.2938	11.1089	16.0241	13.7051															2SD	26.6687	20.2875	19.8506	26.6687	25.3838
				2SD	39.0863	34.3823	27.3494	39.0863	35.3024					2SD	37.2552	18.744	23.4436	37.2552	25.5458					2SD	32.0482	28.5876	22.2178	32.0482	27.4102															3SD	40.0031	30.4313	29.7759	40.0031	38.0757
				3SD	58.6294	51.5734	41.0241	58.6294	52.9537					3SD	55.8827	28.116	35.1654	55.8827	38.3187					3SD	48.0723	42.8814	33.3268	48.0723	41.1153															M+2SD	42.384	25.3643	18.8254	42.384	23.8408
				M-2SD	45.4856	35.9059	34.9724	45.4856	36.5198					M+2SD	33.9934	29.8171	27.7372	33.9934	23.6225					M+2SD	30.3287	39.8769	25.0667	30.3287	24.9462															M+3SD	55.7184	35.5081	28.7507	55.7184	36.5327
				M-3SD	65.0288	53.097	48.6471	65.0288	54.171					M+3SD	52.621	39.1891	39.459	52.621	36.3954					M+3SD	46.3528	54.1707	36.1756	46.3528	38.6512
